# Supplementary material for: Abyssal fauna of the UK-1 polymetallic nodule exploration claim, Clarion-Clipperton Zone, central Pacific Ocean: Echinodermata
Source: Biodivers Data J. 2016 Jan 25;(4):e7251. doi: 10.3897/BDJ.4.e7251 (PMC4759440; doi:10.3897/BDJ.4.e7251)
Supplement: XML Treatment for Crinoidea sp. 'NHM_056' [file BDJ.4.e7251-treatment7.xml]

<!DOCTYPE tp:taxon-treatment
  PUBLIC "-//TaxonX//DTD Taxonomic Treatment Publishing DTD v0 20100105//EN" "tax-treatment-NSO.dtd">
<tp:taxon-treatment xmlns:tp="http://www.plazi.org/taxpub"><tp:treatment-meta><mixed-citation publication-type="journal"><person-group><name><surname>Glover</surname><given-names>Adrian G</given-names></name><name><surname>Wiklund</surname><given-names>Helena</given-names></name><name><surname>Rabone</surname><given-names>Muriel</given-names></name><name><surname>Amon</surname><given-names>Diva J</given-names></name><name><surname>Smith</surname><given-names>Craig R</given-names></name><name><surname>O'Hara</surname><given-names>Tim</given-names></name><name><surname>Mah</surname><given-names>Christopher L</given-names></name><name><surname>Dahlgren</surname><given-names>Thomas G</given-names></name></person-group><article-title>Abyssal fauna of the UK-1 polymetallic nodule exploration claim, Clarion-Clipperton Zone, central Pacific Ocean: <tp:taxon-name><tp:taxon-name-part taxon-name-part-type="phylum">Echinodermata</tp:taxon-name-part></tp:taxon-name></article-title><source>Biodivers Data J</source><day>25</day><month>1</month><year>2016</year><volume>2016</volume><issue>4</issue><pub-id pub-id-type="doi">10.3897/BDJ.4.e7251</pub-id></mixed-citation></tp:treatment-meta><tp:nomenclature><tp:taxon-name><tp:taxon-name-part taxon-name-part-type="genus">Crinoidea</tp:taxon-name-part> <tp:taxon-name-part taxon-name-part-type="species">sp. 'NHM_056'</tp:taxon-name-part></tp:taxon-name></tp:nomenclature><tp:treatment-sec sec-type="materials"><title>Materials</title><list list-type="alpha-lower" list-content="occurrences"><list-item><p><bold>Type status:</bold> <named-content xmlns:xlink="http://www.w3.org/1999/xlink" content-type="dwc:typeStatus" xlink:type="simple">Other material</named-content>. <bold>Occurrence:</bold> catalogNumber: <named-content xmlns:xlink="http://www.w3.org/1999/xlink" content-type="dwc:catalogNumber" xlink:type="simple">92825c07-a16d-4c5e-a8e9-4fbcdc8cf44a</named-content>; recordNumber: <named-content xmlns:xlink="http://www.w3.org/1999/xlink" content-type="dwc:recordNumber" xlink:type="simple">NHM_056</named-content>; recordedBy: <named-content xmlns:xlink="http://www.w3.org/1999/xlink" content-type="dwc:recordedBy" xlink:type="simple">Adrian Glover, Helena Wiklund, Thomas Dahlgren, Maggie Georgieva</named-content>; individualCount: <named-content xmlns:xlink="http://www.w3.org/1999/xlink" content-type="dwc:individualCount" xlink:type="simple">1</named-content>; preparations: <named-content xmlns:xlink="http://www.w3.org/1999/xlink" content-type="dwc:preparations" xlink:type="simple">tissue and DNA voucher stored in 80% non-denatured ethanol aqueous solution</named-content>; otherCatalogNumbers: <named-content xmlns:xlink="http://www.w3.org/1999/xlink" content-type="dwc:otherCatalogNumbers" xlink:type="simple">5023479</named-content>; associatedSequences: <named-content xmlns:xlink="http://www.w3.org/1999/xlink" content-type="dwc:associatedSequences" xlink:type="simple"><ext-link ext-link-type="uri" xlink:href="http://www.ncbi.nlm.nih.gov/nuccore/KU519516" xlink:type="simple">http://www.ncbi.nlm.nih.gov/nuccore/KU519516</ext-link> | <ext-link ext-link-type="uri" xlink:href="http://www.ncbi.nlm.nih.gov/nucleotide/KU519533" xlink:type="simple">KU519533</ext-link></named-content>; <bold>Taxon:</bold> taxonConceptID: <named-content xmlns:xlink="http://www.w3.org/1999/xlink" content-type="dwc:taxonConceptID" xlink:type="simple"><tp:taxon-name><tp:taxon-name-part taxon-name-part-type="class">Crinoidea</tp:taxon-name-part></tp:taxon-name> sp. (NHM_056)</named-content>; scientificName: <named-content xmlns:xlink="http://www.w3.org/1999/xlink" content-type="dwc:scientificName" xlink:type="simple"><tp:taxon-name><tp:taxon-name-part taxon-name-part-type="class">Crinoidea</tp:taxon-name-part></tp:taxon-name></named-content>; kingdom: <named-content xmlns:xlink="http://www.w3.org/1999/xlink" content-type="dwc:kingdom" xlink:type="simple"><tp:taxon-name><tp:taxon-name-part taxon-name-part-type="kingdom">Animalia</tp:taxon-name-part></tp:taxon-name></named-content>; phylum: <named-content xmlns:xlink="http://www.w3.org/1999/xlink" content-type="dwc:phylum" xlink:type="simple"><tp:taxon-name><tp:taxon-name-part taxon-name-part-type="phylum">Echinodermata</tp:taxon-name-part></tp:taxon-name></named-content>; class: <named-content xmlns:xlink="http://www.w3.org/1999/xlink" content-type="dwc:class" xlink:type="simple"><tp:taxon-name><tp:taxon-name-part taxon-name-part-type="class">Crinoidea</tp:taxon-name-part></tp:taxon-name></named-content>; <bold>Location:</bold> waterBody: <named-content xmlns:xlink="http://www.w3.org/1999/xlink" content-type="dwc:waterBody" xlink:type="simple">Pacific</named-content>; stateProvince: <named-content xmlns:xlink="http://www.w3.org/1999/xlink" content-type="dwc:stateProvince" xlink:type="simple">Clarion Clipperton Zone</named-content>; locality: <named-content xmlns:xlink="http://www.w3.org/1999/xlink" content-type="dwc:locality" xlink:type="simple">UK Seabed Resources Ltd exploration claim UK-1</named-content>; verbatimLocality: <named-content xmlns:xlink="http://www.w3.org/1999/xlink" content-type="dwc:verbatimLocality" xlink:type="simple">UK-1 Stratum A</named-content>; maximumDepthInMeters: <named-content xmlns:xlink="http://www.w3.org/1999/xlink" content-type="dwc:maximumDepthInMeters" xlink:type="simple">4108</named-content>; locationRemarks: <named-content xmlns:xlink="http://www.w3.org/1999/xlink" content-type="dwc:locationRemarks" xlink:type="simple">RV Melville Cruise MV1313</named-content>; decimalLatitude: <named-content xmlns:xlink="http://www.w3.org/1999/xlink" content-type="dwc:decimalLatitude" xlink:type="simple">13.849883333333</named-content>; decimalLongitude: <named-content xmlns:xlink="http://www.w3.org/1999/xlink" content-type="dwc:decimalLongitude" xlink:type="simple">-116.64495</named-content>; geodeticDatum: <named-content xmlns:xlink="http://www.w3.org/1999/xlink" content-type="dwc:geodeticDatum" xlink:type="simple">WGS84</named-content>; <bold>Identification:</bold> identifiedBy: <named-content xmlns:xlink="http://www.w3.org/1999/xlink" content-type="dwc:identifiedBy" xlink:type="simple">Adrian Glover, Helena Wiklund, Thomas Dahlgren</named-content>; dateIdentified: <named-content xmlns:xlink="http://www.w3.org/1999/xlink" content-type="dwc:dateIdentified" xlink:type="simple">2015-06-01</named-content>; identificationRemarks: <named-content xmlns:xlink="http://www.w3.org/1999/xlink" content-type="dwc:identificationRemarks" xlink:type="simple">identified by DNA and morphology</named-content>; <bold>Event:</bold> samplingProtocol: <named-content xmlns:xlink="http://www.w3.org/1999/xlink" content-type="dwc:samplingProtocol" xlink:type="simple">USNEL Box Core</named-content>; eventDate: <named-content xmlns:xlink="http://www.w3.org/1999/xlink" content-type="dwc:eventDate" xlink:type="simple">2013-10-09</named-content>; eventTime: <named-content xmlns:xlink="http://www.w3.org/1999/xlink" content-type="dwc:eventTime" xlink:type="simple">17:34</named-content>; habitat: <named-content xmlns:xlink="http://www.w3.org/1999/xlink" content-type="dwc:habitat" xlink:type="simple">Abyssal plain</named-content>; fieldNumber: <named-content xmlns:xlink="http://www.w3.org/1999/xlink" content-type="dwc:fieldNumber" xlink:type="simple">BC04</named-content>; fieldNotes: <named-content xmlns:xlink="http://www.w3.org/1999/xlink" content-type="dwc:fieldNotes" xlink:type="simple">Collected from polymetallic nodule found in benthic sediment</named-content>; <bold>Record Level:</bold> language: <named-content xmlns:xlink="http://www.w3.org/1999/xlink" content-type="dwc:language" xlink:type="simple">en</named-content>; institutionCode: <named-content xmlns:xlink="http://www.w3.org/1999/xlink" content-type="dwc:institutionCode" xlink:type="simple">NHMUK</named-content>; collectionCode: <named-content xmlns:xlink="http://www.w3.org/1999/xlink" content-type="dwc:collectionCode" xlink:type="simple">ZOO</named-content>; datasetName: <named-content xmlns:xlink="http://www.w3.org/1999/xlink" content-type="dwc:datasetName" xlink:type="simple">ABYSSLINE</named-content>; basisOfRecord: <named-content xmlns:xlink="http://www.w3.org/1999/xlink" content-type="dwc:basisOfRecord" xlink:type="simple">PreservedSpecimen</named-content></p></list-item></list></tp:treatment-sec><tp:treatment-sec sec-type="Description"><title>Description</title><p>Specimen including stalk and crown, calyx with proximal arms only, 5mm in total length. Calyx 0.62mm in width, including proximal arms 0.86mm in length. Distally, pinnules observed on arms arising laterally from arms (Fig. <xref ref-type="fig" rid="F1644002">15</xref>).</p><p>Genetic data for this taxa with new GenBank accession numbers are provided in Table <xref ref-type="table" rid="T1665743">2</xref></p></tp:treatment-sec><tp:treatment-sec sec-type="Diagnosis"><title>Diagnosis</title><p>Forms a unique monophyletic clade distinct from other AB01 specimens. No genetic matches on GenBank or Barcode of Life Database.</p></tp:treatment-sec><tp:treatment-sec sec-type="Ecology"><title>Ecology</title><p>Found on polymetallic nodule.</p></tp:treatment-sec><tp:treatment-sec><!--Section generated to contain objects referenced in tp:taxon-treatment.--><fig id="F1644002" position="float" orientation="portrait"><label>Figure 15.</label><caption><p>Crinoidea sp. Specimen NHM_056. (a) Specimen after removal from polymetallic nodule. (b) Detail of crown, calyx, pinnules and arms as present after DNA extraction from stalk. Scale bars (a) 1mm, (b) 0.5mm. Image attribution Glover, Dahlgren &amp; Wiklund 2015</p></caption><graphic xmlns:xlink="http://www.w3.org/1999/xlink" xlink:href="biodiversity_data_journal-4-e7251-g015.jpg" position="float" id="oo_46815.jpg" orientation="portrait" xlink:type="simple"/></fig><table-wrap id="T1665743" position="float" orientation="portrait"><label>Table 2.</label><caption><p>Taxon treatments presented in this paper. Includes Natural History Museum global unique identifier (GUID) which link to the record in the Museum Data Portal (data.nhm.ac.uk), new NCBI GenBank accession numbers (GenBank#), ABYSSLINE Record number (ABYSSLINE_Record#) and NHM Molecular Collection Facility sample ID number (NHMUK_MCF#). Record numbers include both material archived at NHM (all tissue samples and DNA samples, plus some morphological material including whole specimens for some taxa) and material currently housed at the Craig R Smith lab, University of Hawaii (larger 'megafaunal' material indicated by CS numbers in the ABYSSLINE record#). GenBank numbers for data downloaded from GenBank for phylogenetic analysis are presented in Suppl. material <xref ref-type="supplementary-material" rid="S2010448">1</xref>.</p></caption><table rules="all" border="0"><tbody><tr><td rowspan="1" colspan="1">
              <bold>Class</bold>
            </td><td rowspan="1" colspan="1" style="width: 62px;">
              <bold>Morphological identification</bold>
            </td><td rowspan="1" colspan="1" style="width: 156px;">
              <bold>GUID</bold>
            </td><td rowspan="1" colspan="1">
              <bold>ABYSSLINE_</bold>
              <break/>
              <bold>record#</bold>
            </td><td rowspan="1" colspan="1">
              <bold>NHMUK_</bold>
              <break/>
              <bold>MCF#</bold>
            </td><td rowspan="1" colspan="1">
              <bold>Genbank_</bold>
              <break/>
              <bold>CO1#</bold>
            </td><td rowspan="1" colspan="1">
              <bold>Genbank_</bold>
              <break/>
              <bold>16S#</bold>
            </td><td rowspan="1" colspan="1">
              <bold>Genbank_</bold>
              <break/>
              <bold>18S#</bold>
            </td></tr><tr><td rowspan="1" colspan="1">
              <tp:taxon-name>
                <tp:taxon-name-part taxon-name-part-type="class">Asteroidea</tp:taxon-name-part>
              </tp:taxon-name>
            </td><td rowspan="1" colspan="1" style="width: 62px;"><tp:taxon-name><tp:taxon-name-part taxon-name-part-type="class">Asteroidea</tp:taxon-name-part></tp:taxon-name> sp. (NHM_054)</td><td rowspan="1" colspan="1" style="width: 156px;">
              <ext-link xmlns:xlink="http://www.w3.org/1999/xlink" ext-link-type="uri" xlink:href="http://data.nhm.ac.uk/object/de4bd6ce-07fe-496e-bffc-67a4c6b9782c" xlink:type="simple">de4bd6ce-07fe-496e-bffc-67a4c6b9782c</ext-link>
            </td><td rowspan="1" colspan="1">NHM_054</td><td rowspan="1" colspan="1">185546311</td><td rowspan="1" colspan="1">---</td><td rowspan="1" colspan="1">
              <ext-link xmlns:xlink="http://www.w3.org/1999/xlink" ext-link-type="uri" xlink:href="http://www.ncbi.nlm.nih.gov/nucleotide/KU519512" xlink:type="simple">KU519512</ext-link>
            </td><td rowspan="1" colspan="1">
              <ext-link xmlns:xlink="http://www.w3.org/1999/xlink" ext-link-type="uri" xlink:href="http://www.ncbi.nlm.nih.gov/nucleotide/KU519530" xlink:type="simple">KU519530</ext-link>
            </td></tr><tr><td rowspan="1" colspan="1">
              <tp:taxon-name>
                <tp:taxon-name-part taxon-name-part-type="class">Asteroidea</tp:taxon-name-part>
              </tp:taxon-name>
            </td><td rowspan="1" colspan="1" style="width: 62px;"><tp:taxon-name><tp:taxon-name-part taxon-name-part-type="class">Asteroidea</tp:taxon-name-part></tp:taxon-name> sp. (NHM_054)</td><td rowspan="1" colspan="1" style="width: 156px;">
              <ext-link xmlns:xlink="http://www.w3.org/1999/xlink" ext-link-type="uri" xlink:href="http://data.nhm.ac.uk/object/bc03fc1a-3613-41a2-b1f1-bf905e0fa6d0" xlink:type="simple">bc03fc1a-3613-41a2-b1f1-bf905e0fa6d0</ext-link>
            </td><td rowspan="1" colspan="1">NHM_375</td><td rowspan="1" colspan="1">185546346</td><td rowspan="1" colspan="1">---</td><td rowspan="1" colspan="1">
              <ext-link xmlns:xlink="http://www.w3.org/1999/xlink" ext-link-type="uri" xlink:href="http://www.ncbi.nlm.nih.gov/nucleotide/KU519528" xlink:type="simple">KU519528</ext-link>
            </td><td rowspan="1" colspan="1">---</td></tr><tr><td rowspan="1" colspan="1">
              <tp:taxon-name>
                <tp:taxon-name-part taxon-name-part-type="class">Asteroidea</tp:taxon-name-part>
              </tp:taxon-name>
            </td><td rowspan="1" colspan="1" style="width: 62px;">
              <tp:taxon-name><tp:taxon-name-part taxon-name-part-type="genus">Freyastera</tp:taxon-name-part> <tp:taxon-name-part taxon-name-part-type="uncertainty-rank">cf.</tp:taxon-name-part> <tp:taxon-name-part taxon-name-part-type="species">benthophila</tp:taxon-name-part></tp:taxon-name>
            </td><td rowspan="1" colspan="1" style="width: 156px;">
              <ext-link xmlns:xlink="http://www.w3.org/1999/xlink" ext-link-type="uri" xlink:href="http://data.nhm.ac.uk/object/b7ffe7a2-7be1-4d4f-b784-7aaecf0ee743" xlink:type="simple">b7ffe7a2-7be1-4d4f-b784-7aaecf0ee743</ext-link>
            </td><td rowspan="1" colspan="1">NHM_413 AB01_CS10</td><td rowspan="1" colspan="1">185546349</td><td rowspan="1" colspan="1">
              <ext-link xmlns:xlink="http://www.w3.org/1999/xlink" ext-link-type="uri" xlink:href="http://www.ncbi.nlm.nih.gov/nucleotide/KU519550" xlink:type="simple">KU519550</ext-link>
            </td><td rowspan="1" colspan="1">
              <ext-link xmlns:xlink="http://www.w3.org/1999/xlink" ext-link-type="uri" xlink:href="http://www.ncbi.nlm.nih.gov/nucleotide/KU519518" xlink:type="simple">KU519518</ext-link>
            </td><td rowspan="1" colspan="1">
              <ext-link xmlns:xlink="http://www.w3.org/1999/xlink" ext-link-type="uri" xlink:href="http://www.ncbi.nlm.nih.gov/nucleotide/KU519535" xlink:type="simple">KU519535</ext-link>
            </td></tr><tr><td rowspan="1" colspan="1">
              <tp:taxon-name>
                <tp:taxon-name-part taxon-name-part-type="class">Asteroidea</tp:taxon-name-part>
              </tp:taxon-name>
            </td><td rowspan="1" colspan="1" style="width: 62px;">
              <tp:taxon-name><tp:taxon-name-part taxon-name-part-type="genus">Freyastera</tp:taxon-name-part> <tp:taxon-name-part taxon-name-part-type="uncertainty-rank">cf.</tp:taxon-name-part> <tp:taxon-name-part taxon-name-part-type="species">benthophila</tp:taxon-name-part></tp:taxon-name>
            </td><td rowspan="1" colspan="1" style="width: 156px;">
              <ext-link xmlns:xlink="http://www.w3.org/1999/xlink" ext-link-type="uri" xlink:href="http://data.nhm.ac.uk/object/16599946-2aba-4710-98e6-43c522061878" xlink:type="simple">16599946-2aba-4710-98e6-43c522061878</ext-link>
            </td><td rowspan="1" colspan="1">NHM_421</td><td rowspan="1" colspan="1">185546363</td><td rowspan="1" colspan="1">
              <ext-link xmlns:xlink="http://www.w3.org/1999/xlink" ext-link-type="uri" xlink:href="http://www.ncbi.nlm.nih.gov/nucleotide/KU519551" xlink:type="simple">KU519551</ext-link>
            </td><td rowspan="1" colspan="1">---</td><td rowspan="1" colspan="1">---</td></tr><tr><td rowspan="1" colspan="1">
              <tp:taxon-name>
                <tp:taxon-name-part taxon-name-part-type="class">Asteroidea</tp:taxon-name-part>
              </tp:taxon-name>
            </td><td rowspan="1" colspan="1" style="width: 62px;">
              <tp:taxon-name><tp:taxon-name-part taxon-name-part-type="genus">Porcellanaster</tp:taxon-name-part> <tp:taxon-name-part taxon-name-part-type="uncertainty-rank">cf.</tp:taxon-name-part> <tp:taxon-name-part taxon-name-part-type="species">ceruleus</tp:taxon-name-part></tp:taxon-name>
            </td><td rowspan="1" colspan="1" style="width: 156px;">
              <ext-link xmlns:xlink="http://www.w3.org/1999/xlink" ext-link-type="uri" xlink:href="http://data.nhm.ac.uk/object/c57f1bd3-1b32-41e6-8e1d-0ad6472e4327" xlink:type="simple">c57f1bd3-1b32-41e6-8e1d-0ad6472e4327</ext-link>
            </td><td rowspan="1" colspan="1">NHM_168</td><td rowspan="1" colspan="1">185546321</td><td rowspan="1" colspan="1">
              <ext-link xmlns:xlink="http://www.w3.org/1999/xlink" ext-link-type="uri" xlink:href="http://www.ncbi.nlm.nih.gov/nucleotide/KU519568" xlink:type="simple">KU519568</ext-link>
            </td><td rowspan="1" colspan="1">---</td><td rowspan="1" colspan="1">---</td></tr><tr><td rowspan="1" colspan="1">
              <tp:taxon-name>
                <tp:taxon-name-part taxon-name-part-type="class">Asteroidea</tp:taxon-name-part>
              </tp:taxon-name>
            </td><td rowspan="1" colspan="1" style="width: 62px;">
              <tp:taxon-name><tp:taxon-name-part taxon-name-part-type="genus">Porcellanaster</tp:taxon-name-part> <tp:taxon-name-part taxon-name-part-type="uncertainty-rank">cf.</tp:taxon-name-part> <tp:taxon-name-part taxon-name-part-type="species">ceruleus</tp:taxon-name-part></tp:taxon-name>
            </td><td rowspan="1" colspan="1" style="width: 156px;">
              <ext-link xmlns:xlink="http://www.w3.org/1999/xlink" ext-link-type="uri" xlink:href="http://data.nhm.ac.uk/object/7e8ca2d8-aea1-45bd-b7e0-d0575cadd82d" xlink:type="simple">7e8ca2d8-aea1-45bd-b7e0-d0575cadd82d</ext-link>
            </td><td rowspan="1" colspan="1">NHM_200</td><td rowspan="1" colspan="1">185546325</td><td rowspan="1" colspan="1">
              <ext-link xmlns:xlink="http://www.w3.org/1999/xlink" ext-link-type="uri" xlink:href="http://www.ncbi.nlm.nih.gov/nucleotide/KU519569" xlink:type="simple">KU519569</ext-link>
            </td><td rowspan="1" colspan="1">---</td><td rowspan="1" colspan="1">---</td></tr><tr><td rowspan="1" colspan="1">
              <tp:taxon-name>
                <tp:taxon-name-part taxon-name-part-type="class">Asteroidea</tp:taxon-name-part>
              </tp:taxon-name>
            </td><td rowspan="1" colspan="1" style="width: 62px;">
              <tp:taxon-name><tp:taxon-name-part taxon-name-part-type="genus">Porcellanaster</tp:taxon-name-part> <tp:taxon-name-part taxon-name-part-type="uncertainty-rank">cf.</tp:taxon-name-part> <tp:taxon-name-part taxon-name-part-type="species">ceruleus</tp:taxon-name-part></tp:taxon-name>
            </td><td rowspan="1" colspan="1" style="width: 156px;">
              <ext-link xmlns:xlink="http://www.w3.org/1999/xlink" ext-link-type="uri" xlink:href="http://data.nhm.ac.uk/object/95d0bd7f-0df9-47e4-8003-cd12007d54b4" xlink:type="simple">95d0bd7f-0df9-47e4-8003-cd12007d54b4</ext-link>
            </td><td rowspan="1" colspan="1">NHM_253</td><td rowspan="1" colspan="1">185546332</td><td rowspan="1" colspan="1">
              <ext-link xmlns:xlink="http://www.w3.org/1999/xlink" ext-link-type="uri" xlink:href="http://www.ncbi.nlm.nih.gov/nucleotide/KU519570" xlink:type="simple">KU519570</ext-link>
            </td><td rowspan="1" colspan="1">
              <ext-link xmlns:xlink="http://www.w3.org/1999/xlink" ext-link-type="uri" xlink:href="http://www.ncbi.nlm.nih.gov/nucleotide/KU519525" xlink:type="simple">KU519525</ext-link>
            </td><td rowspan="1" colspan="1">
              <ext-link xmlns:xlink="http://www.w3.org/1999/xlink" ext-link-type="uri" xlink:href="http://www.ncbi.nlm.nih.gov/nucleotide/KU519542" xlink:type="simple">KU519542</ext-link>
            </td></tr><tr><td rowspan="1" colspan="1">
              <tp:taxon-name>
                <tp:taxon-name-part taxon-name-part-type="class">Asteroidea</tp:taxon-name-part>
              </tp:taxon-name>
            </td><td rowspan="1" colspan="1" style="width: 62px;">
              <tp:taxon-name><tp:taxon-name-part taxon-name-part-type="genus">Porcellanaster</tp:taxon-name-part> <tp:taxon-name-part taxon-name-part-type="uncertainty-rank">cf.</tp:taxon-name-part> <tp:taxon-name-part taxon-name-part-type="species">ceruleus</tp:taxon-name-part></tp:taxon-name>
            </td><td rowspan="1" colspan="1" style="width: 156px;">
              <ext-link xmlns:xlink="http://www.w3.org/1999/xlink" ext-link-type="uri" xlink:href="http://data.nhm.ac.uk/object/d15a68e0-b2b3-40b4-8cab-0563609cc80d" xlink:type="simple">d15a68e0-b2b3-40b4-8cab-0563609cc80d</ext-link>
            </td><td rowspan="1" colspan="1">NHM_267</td><td rowspan="1" colspan="1">185546329</td><td rowspan="1" colspan="1">
              <ext-link xmlns:xlink="http://www.w3.org/1999/xlink" ext-link-type="uri" xlink:href="http://www.ncbi.nlm.nih.gov/nucleotide/KU519571" xlink:type="simple">KU519571</ext-link>
            </td><td rowspan="1" colspan="1">---</td><td rowspan="1" colspan="1">---</td></tr><tr><td rowspan="1" colspan="1">
              <tp:taxon-name>
                <tp:taxon-name-part taxon-name-part-type="class">Asteroidea</tp:taxon-name-part>
              </tp:taxon-name>
            </td><td rowspan="1" colspan="1" style="width: 62px;">
              <tp:taxon-name><tp:taxon-name-part taxon-name-part-type="genus">Porcellanaster</tp:taxon-name-part> <tp:taxon-name-part taxon-name-part-type="uncertainty-rank">cf.</tp:taxon-name-part> <tp:taxon-name-part taxon-name-part-type="species">ceruleus</tp:taxon-name-part></tp:taxon-name>
            </td><td rowspan="1" colspan="1" style="width: 156px;">
              <ext-link xmlns:xlink="http://www.w3.org/1999/xlink" ext-link-type="uri" xlink:href="http://data.nhm.ac.uk/object/76acc5a2-6e0e-4599-8104-b8e243af10c4" xlink:type="simple">76acc5a2-6e0e-4599-8104-b8e243af10c4</ext-link>
            </td><td rowspan="1" colspan="1">NHM_408</td><td rowspan="1" colspan="1">185546348</td><td rowspan="1" colspan="1">
              <ext-link xmlns:xlink="http://www.w3.org/1999/xlink" ext-link-type="uri" xlink:href="http://www.ncbi.nlm.nih.gov/nucleotide/KU519572" xlink:type="simple">KU519572</ext-link>
            </td><td rowspan="1" colspan="1">---</td><td rowspan="1" colspan="1">---</td></tr><tr><td rowspan="1" colspan="1">
              <tp:taxon-name>
                <tp:taxon-name-part taxon-name-part-type="class">Asteroidea</tp:taxon-name-part>
              </tp:taxon-name>
            </td><td rowspan="1" colspan="1" style="width: 62px;">
              <tp:taxon-name><tp:taxon-name-part taxon-name-part-type="genus">Styracaster</tp:taxon-name-part> <tp:taxon-name-part taxon-name-part-type="species">paucispinus</tp:taxon-name-part></tp:taxon-name>
            </td><td rowspan="1" colspan="1" style="width: 156px;">
              <ext-link xmlns:xlink="http://www.w3.org/1999/xlink" ext-link-type="uri" xlink:href="http://data.nhm.ac.uk/object/4ae2430e-549e-47f2-ba5d-0e9a08443d31" xlink:type="simple">4ae2430e-549e-47f2-ba5d-0e9a08443d31</ext-link>
            </td><td rowspan="1" colspan="1">NHM_374</td><td rowspan="1" colspan="1">185546345</td><td rowspan="1" colspan="1">
              <ext-link xmlns:xlink="http://www.w3.org/1999/xlink" ext-link-type="uri" xlink:href="http://www.ncbi.nlm.nih.gov/nucleotide/KU519573" xlink:type="simple">KU519573</ext-link>
            </td><td rowspan="1" colspan="1">
              <ext-link xmlns:xlink="http://www.w3.org/1999/xlink" ext-link-type="uri" xlink:href="http://www.ncbi.nlm.nih.gov/nucleotide/KU519527" xlink:type="simple">KU519527</ext-link>
            </td><td rowspan="1" colspan="1">
              <ext-link xmlns:xlink="http://www.w3.org/1999/xlink" ext-link-type="uri" xlink:href="http://www.ncbi.nlm.nih.gov/nucleotide/KU519543" xlink:type="simple">KU519543</ext-link>
            </td></tr><tr><td rowspan="1" colspan="1">
              <tp:taxon-name>
                <tp:taxon-name-part taxon-name-part-type="class">Crinoidea</tp:taxon-name-part>
              </tp:taxon-name>
            </td><td rowspan="1" colspan="1" style="width: 62px;"><tp:taxon-name><tp:taxon-name-part taxon-name-part-type="class">Crinoidea</tp:taxon-name-part></tp:taxon-name> sp. (NHM_008)</td><td rowspan="1" colspan="1" style="width: 156px;">
              <ext-link xmlns:xlink="http://www.w3.org/1999/xlink" ext-link-type="uri" xlink:href="http://data.nhm.ac.uk/object/b2a871bf-46d5-4639-a839-427a3efa848c" xlink:type="simple">b2a871bf-46d5-4639-a839-427a3efa848c</ext-link>
            </td><td rowspan="1" colspan="1">NHM_008</td><td rowspan="1" colspan="1">185546315</td><td rowspan="1" colspan="1">
              <ext-link xmlns:xlink="http://www.w3.org/1999/xlink" ext-link-type="uri" xlink:href="http://www.ncbi.nlm.nih.gov/nucleotide/KU519547" xlink:type="simple">KU519547</ext-link>
            </td><td rowspan="1" colspan="1">
              <ext-link xmlns:xlink="http://www.w3.org/1999/xlink" ext-link-type="uri" xlink:href="http://www.ncbi.nlm.nih.gov/nucleotide/KU519514" xlink:type="simple">KU519514</ext-link>
            </td><td rowspan="1" colspan="1">
              <ext-link xmlns:xlink="http://www.w3.org/1999/xlink" ext-link-type="uri" xlink:href="http://www.ncbi.nlm.nih.gov/nucleotide/KU519531" xlink:type="simple">KU519531</ext-link>
            </td></tr><tr><td rowspan="1" colspan="1">
              <tp:taxon-name>
                <tp:taxon-name-part taxon-name-part-type="class">Crinoidea</tp:taxon-name-part>
              </tp:taxon-name>
            </td><td rowspan="1" colspan="1" style="width: 62px;"><tp:taxon-name><tp:taxon-name-part taxon-name-part-type="class">Crinoidea</tp:taxon-name-part></tp:taxon-name> sp. (NHM_055)</td><td rowspan="1" colspan="1" style="width: 156px;">
              <ext-link xmlns:xlink="http://www.w3.org/1999/xlink" ext-link-type="uri" xlink:href="http://data.nhm.ac.uk/object/280c758b-5287-4a13-9f45-f6a6150b37d0" xlink:type="simple">280c758b-5287-4a13-9f45-f6a6150b37d0</ext-link>
            </td><td rowspan="1" colspan="1">NHM_055</td><td rowspan="1" colspan="1">185546310</td><td rowspan="1" colspan="1">
              <ext-link xmlns:xlink="http://www.w3.org/1999/xlink" ext-link-type="uri" xlink:href="http://www.ncbi.nlm.nih.gov/nucleotide/KU519548" xlink:type="simple">KU519548</ext-link>
            </td><td rowspan="1" colspan="1">
              <ext-link xmlns:xlink="http://www.w3.org/1999/xlink" ext-link-type="uri" xlink:href="http://www.ncbi.nlm.nih.gov/nucleotide/KU519515" xlink:type="simple">KU519515</ext-link>
            </td><td rowspan="1" colspan="1">
              <ext-link xmlns:xlink="http://www.w3.org/1999/xlink" ext-link-type="uri" xlink:href="http://www.ncbi.nlm.nih.gov/nucleotide/KU519532" xlink:type="simple">KU519532</ext-link>
            </td></tr><tr><td rowspan="1" colspan="1">
              <tp:taxon-name>
                <tp:taxon-name-part taxon-name-part-type="class">Crinoidea</tp:taxon-name-part>
              </tp:taxon-name>
            </td><td rowspan="1" colspan="1" style="width: 62px;"><tp:taxon-name><tp:taxon-name-part taxon-name-part-type="class">Crinoidea</tp:taxon-name-part></tp:taxon-name> sp. (NHM_056)</td><td rowspan="1" colspan="1" style="width: 156px;">
              <ext-link xmlns:xlink="http://www.w3.org/1999/xlink" ext-link-type="uri" xlink:href="http://data.nhm.ac.uk/object/92825c07-a16d-4c5e-a8e9-4fbcdc8cf44a" xlink:type="simple">92825c07-a16d-4c5e-a8e9-4fbcdc8cf44a</ext-link>
            </td><td rowspan="1" colspan="1">NHM_056</td><td rowspan="1" colspan="1">185546309</td><td rowspan="1" colspan="1">---</td><td rowspan="1" colspan="1">
              <ext-link xmlns:xlink="http://www.w3.org/1999/xlink" ext-link-type="uri" xlink:href="http://www.ncbi.nlm.nih.gov/nucleotide/KU519516" xlink:type="simple">KU519516</ext-link>
            </td><td rowspan="1" colspan="1">
              <ext-link xmlns:xlink="http://www.w3.org/1999/xlink" ext-link-type="uri" xlink:href="http://www.ncbi.nlm.nih.gov/nucleotide/KU519533" xlink:type="simple">KU519533</ext-link>
            </td></tr><tr><td rowspan="1" colspan="1">
              <tp:taxon-name>
                <tp:taxon-name-part taxon-name-part-type="class">Crinoidea</tp:taxon-name-part>
              </tp:taxon-name>
            </td><td rowspan="1" colspan="1" style="width: 62px;"><tp:taxon-name><tp:taxon-name-part taxon-name-part-type="class">Crinoidea</tp:taxon-name-part></tp:taxon-name> sp. (NHM_300)</td><td rowspan="1" colspan="1" style="width: 156px;">
              <ext-link xmlns:xlink="http://www.w3.org/1999/xlink" ext-link-type="uri" xlink:href="http://data.nhm.ac.uk/object/2866f91e-b99e-4703-a9d3-fe1876df1da1" xlink:type="simple">2866f91e-b99e-4703-a9d3-fe1876df1da1</ext-link>
            </td><td rowspan="1" colspan="1">NHM_300</td><td rowspan="1" colspan="1">185546328</td><td rowspan="1" colspan="1">
              <ext-link xmlns:xlink="http://www.w3.org/1999/xlink" ext-link-type="uri" xlink:href="http://www.ncbi.nlm.nih.gov/nucleotide/KU519549" xlink:type="simple">KU519549</ext-link>
            </td><td rowspan="1" colspan="1">
              <ext-link xmlns:xlink="http://www.w3.org/1999/xlink" ext-link-type="uri" xlink:href="http://www.ncbi.nlm.nih.gov/nucleotide/KU519517" xlink:type="simple">KU519517</ext-link>
            </td><td rowspan="1" colspan="1">
              <ext-link xmlns:xlink="http://www.w3.org/1999/xlink" ext-link-type="uri" xlink:href="http://www.ncbi.nlm.nih.gov/nucleotide/KU519534" xlink:type="simple">KU519534</ext-link>
            </td></tr><tr><td rowspan="1" colspan="1">
              <tp:taxon-name>
                <tp:taxon-name-part taxon-name-part-type="class">Holothuroidea</tp:taxon-name-part>
              </tp:taxon-name>
            </td><td rowspan="1" colspan="1" style="width: 62px;">
              <tp:taxon-name><tp:taxon-name-part taxon-name-part-type="genus">Benthodytes</tp:taxon-name-part> <tp:taxon-name-part taxon-name-part-type="uncertainty-rank">cf.</tp:taxon-name-part> <tp:taxon-name-part taxon-name-part-type="species">sanguinolenta</tp:taxon-name-part></tp:taxon-name>
            </td><td rowspan="1" colspan="1" style="width: 156px;">
              <ext-link xmlns:xlink="http://www.w3.org/1999/xlink" ext-link-type="uri" xlink:href="http://data.nhm.ac.uk/object/d0062182-89dc-4deb-b746-688289783b5f" xlink:type="simple">d0062182-89dc-4deb-b746-688289783b5f</ext-link>
            </td><td rowspan="1" colspan="1">NHM_216 AB01_CS03</td><td rowspan="1" colspan="1">185546339</td><td rowspan="1" colspan="1">
              <ext-link xmlns:xlink="http://www.w3.org/1999/xlink" ext-link-type="uri" xlink:href="http://www.ncbi.nlm.nih.gov/nucleotide/KU519546" xlink:type="simple">KU519546</ext-link>
            </td><td rowspan="1" colspan="1">
              <ext-link xmlns:xlink="http://www.w3.org/1999/xlink" ext-link-type="uri" xlink:href="http://www.ncbi.nlm.nih.gov/nucleotide/KU519513" xlink:type="simple">KU519513</ext-link>
            </td><td rowspan="1" colspan="1">---</td></tr><tr><td rowspan="1" colspan="1">
              <tp:taxon-name>
                <tp:taxon-name-part taxon-name-part-type="class">Holothuroidea</tp:taxon-name-part>
              </tp:taxon-name>
            </td><td rowspan="1" colspan="1" style="width: 62px;">
              <tp:taxon-name><tp:taxon-name-part taxon-name-part-type="genus">Psychropotes</tp:taxon-name-part> <tp:taxon-name-part taxon-name-part-type="uncertainty-rank">cf.</tp:taxon-name-part> <tp:taxon-name-part taxon-name-part-type="species">semperiana</tp:taxon-name-part></tp:taxon-name>
            </td><td rowspan="1" colspan="1" style="width: 156px;">
              <ext-link xmlns:xlink="http://www.w3.org/1999/xlink" ext-link-type="uri" xlink:href="http://data.nhm.ac.uk/object/38c16bec-7bf9-4c2b-b862-5da460ba6c0c" xlink:type="simple">38c16bec-7bf9-4c2b-b862-5da460ba6c0c</ext-link>
            </td><td rowspan="1" colspan="1">NHM_220 AB01_CS05</td><td rowspan="1" colspan="1">185546335</td><td rowspan="1" colspan="1">---</td><td rowspan="1" colspan="1">
              <ext-link xmlns:xlink="http://www.w3.org/1999/xlink" ext-link-type="uri" xlink:href="http://www.ncbi.nlm.nih.gov/nucleotide/KU519526" xlink:type="simple">KU519526</ext-link>
            </td><td rowspan="1" colspan="1">---</td></tr><tr><td rowspan="1" colspan="1">
              <tp:taxon-name>
                <tp:taxon-name-part taxon-name-part-type="class">Ophiuroidea</tp:taxon-name-part>
              </tp:taxon-name>
            </td><td rowspan="1" colspan="1" style="width: 62px;">
              <tp:taxon-name><tp:taxon-name-part taxon-name-part-type="genus">Amphioplus</tp:taxon-name-part> <tp:taxon-name-part taxon-name-part-type="uncertainty-rank">cf.</tp:taxon-name-part> <tp:taxon-name-part taxon-name-part-type="species">daleus</tp:taxon-name-part></tp:taxon-name>
            </td><td rowspan="1" colspan="1" style="width: 156px;">
              <ext-link xmlns:xlink="http://www.w3.org/1999/xlink" ext-link-type="uri" xlink:href="http://data.nhm.ac.uk/object/72db478a-ea4f-4f3e-be08-95ec9fb4d20e" xlink:type="simple">72db478a-ea4f-4f3e-be08-95ec9fb4d20e</ext-link>
            </td><td rowspan="1" colspan="1">NHM_094</td><td rowspan="1" colspan="1">185546316</td><td rowspan="1" colspan="1">
              <ext-link xmlns:xlink="http://www.w3.org/1999/xlink" ext-link-type="uri" xlink:href="http://www.ncbi.nlm.nih.gov/nucleotide/KU519544" xlink:type="simple">KU519544</ext-link>
            </td><td rowspan="1" colspan="1">---</td><td rowspan="1" colspan="1">---</td></tr><tr><td rowspan="1" colspan="1">
              <tp:taxon-name>
                <tp:taxon-name-part taxon-name-part-type="class">Ophiuroidea</tp:taxon-name-part>
              </tp:taxon-name>
            </td><td rowspan="1" colspan="1" style="width: 62px;">
              <tp:taxon-name><tp:taxon-name-part taxon-name-part-type="genus">Amphioplus</tp:taxon-name-part> <tp:taxon-name-part taxon-name-part-type="uncertainty-rank">cf.</tp:taxon-name-part> <tp:taxon-name-part taxon-name-part-type="species">daleus</tp:taxon-name-part></tp:taxon-name>
            </td><td rowspan="1" colspan="1" style="width: 156px;">
              <ext-link xmlns:xlink="http://www.w3.org/1999/xlink" ext-link-type="uri" xlink:href="http://data.nhm.ac.uk/object/15e6ddc7-3ca7-453c-bba5-f84888716505" xlink:type="simple">15e6ddc7-3ca7-453c-bba5-f84888716505</ext-link>
            </td><td rowspan="1" colspan="1">NHM_447 AB01_CS15</td><td rowspan="1" colspan="1">185546357</td><td rowspan="1" colspan="1">
              <ext-link xmlns:xlink="http://www.w3.org/1999/xlink" ext-link-type="uri" xlink:href="http://www.ncbi.nlm.nih.gov/nucleotide/KU519545" xlink:type="simple">KU519545</ext-link>
            </td><td rowspan="1" colspan="1">
              <ext-link xmlns:xlink="http://www.w3.org/1999/xlink" ext-link-type="uri" xlink:href="http://www.ncbi.nlm.nih.gov/nucleotide/KU519511" xlink:type="simple">KU519511</ext-link>
            </td><td rowspan="1" colspan="1">
              <ext-link xmlns:xlink="http://www.w3.org/1999/xlink" ext-link-type="uri" xlink:href="http://www.ncbi.nlm.nih.gov/nucleotide/KU519529" xlink:type="simple">KU519529</ext-link>
            </td></tr><tr><td rowspan="1" colspan="1">
              <tp:taxon-name>
                <tp:taxon-name-part taxon-name-part-type="class">Ophiuroidea</tp:taxon-name-part>
              </tp:taxon-name>
            </td><td rowspan="1" colspan="1" style="width: 62px;">
              <tp:taxon-name><tp:taxon-name-part taxon-name-part-type="genus">Ophiomusium</tp:taxon-name-part> <tp:taxon-name-part taxon-name-part-type="uncertainty-rank">cf.</tp:taxon-name-part> <tp:taxon-name-part taxon-name-part-type="species">glabrum</tp:taxon-name-part></tp:taxon-name>
            </td><td rowspan="1" colspan="1" style="width: 156px;">
              <ext-link xmlns:xlink="http://www.w3.org/1999/xlink" ext-link-type="uri" xlink:href="http://data.nhm.ac.uk/object/c1c4d8f3-6cd5-439f-a546-943b5e2e8d8f" xlink:type="simple">c1c4d8f3-6cd5-439f-a546-943b5e2e8d8f</ext-link>
            </td><td rowspan="1" colspan="1">NHM_009</td><td rowspan="1" colspan="1">185546314</td><td rowspan="1" colspan="1">
              <ext-link xmlns:xlink="http://www.w3.org/1999/xlink" ext-link-type="uri" xlink:href="http://www.ncbi.nlm.nih.gov/nucleotide/KU519552" xlink:type="simple">KU519552</ext-link>
            </td><td rowspan="1" colspan="1">---</td><td rowspan="1" colspan="1">---</td></tr><tr><td rowspan="1" colspan="1">
              <tp:taxon-name>
                <tp:taxon-name-part taxon-name-part-type="class">Ophiuroidea</tp:taxon-name-part>
              </tp:taxon-name>
            </td><td rowspan="1" colspan="1" style="width: 62px;">
              <tp:taxon-name><tp:taxon-name-part taxon-name-part-type="genus">Ophiomusium</tp:taxon-name-part> <tp:taxon-name-part taxon-name-part-type="uncertainty-rank">cf.</tp:taxon-name-part> <tp:taxon-name-part taxon-name-part-type="species">glabrum</tp:taxon-name-part></tp:taxon-name>
            </td><td rowspan="1" colspan="1" style="width: 156px;">
              <ext-link xmlns:xlink="http://www.w3.org/1999/xlink" ext-link-type="uri" xlink:href="http://data.nhm.ac.uk/object/4d6f6aaf-93fd-4629-b224-2ce8dd3320f6" xlink:type="simple">4d6f6aaf-93fd-4629-b224-2ce8dd3320f6</ext-link>
            </td><td rowspan="1" colspan="1">NHM_124 AB01_CS02</td><td rowspan="1" colspan="1">185546319</td><td rowspan="1" colspan="1">
              <ext-link xmlns:xlink="http://www.w3.org/1999/xlink" ext-link-type="uri" xlink:href="http://www.ncbi.nlm.nih.gov/nucleotide/KU519553" xlink:type="simple">KU519553</ext-link>
            </td><td rowspan="1" colspan="1">---</td><td rowspan="1" colspan="1">---</td></tr><tr><td rowspan="1" colspan="1">
              <tp:taxon-name>
                <tp:taxon-name-part taxon-name-part-type="class">Ophiuroidea</tp:taxon-name-part>
              </tp:taxon-name>
            </td><td rowspan="1" colspan="1" style="width: 62px;">
              <tp:taxon-name><tp:taxon-name-part taxon-name-part-type="genus">Ophiomusium</tp:taxon-name-part> <tp:taxon-name-part taxon-name-part-type="uncertainty-rank">cf.</tp:taxon-name-part> <tp:taxon-name-part taxon-name-part-type="species">glabrum</tp:taxon-name-part></tp:taxon-name>
            </td><td rowspan="1" colspan="1" style="width: 156px;">
              <ext-link xmlns:xlink="http://www.w3.org/1999/xlink" ext-link-type="uri" xlink:href="http://data.nhm.ac.uk/object/2ed865af-1605-4d78-8fd8-9c7659781854" xlink:type="simple">2ed865af-1605-4d78-8fd8-9c7659781854</ext-link>
            </td><td rowspan="1" colspan="1">NHM_256</td><td rowspan="1" colspan="1">185546331</td><td rowspan="1" colspan="1">
              <ext-link xmlns:xlink="http://www.w3.org/1999/xlink" ext-link-type="uri" xlink:href="http://www.ncbi.nlm.nih.gov/nucleotide/KU519554" xlink:type="simple">KU519554</ext-link>
            </td><td rowspan="1" colspan="1">---</td><td rowspan="1" colspan="1">---</td></tr><tr><td rowspan="1" colspan="1">
              <tp:taxon-name>
                <tp:taxon-name-part taxon-name-part-type="class">Ophiuroidea</tp:taxon-name-part>
              </tp:taxon-name>
            </td><td rowspan="1" colspan="1" style="width: 62px;">
              <tp:taxon-name><tp:taxon-name-part taxon-name-part-type="genus">Ophiomusium</tp:taxon-name-part> <tp:taxon-name-part taxon-name-part-type="uncertainty-rank">cf.</tp:taxon-name-part> <tp:taxon-name-part taxon-name-part-type="species">glabrum</tp:taxon-name-part></tp:taxon-name>
            </td><td rowspan="1" colspan="1" style="width: 156px;">
              <ext-link xmlns:xlink="http://www.w3.org/1999/xlink" ext-link-type="uri" xlink:href="http://data.nhm.ac.uk/object/11948cb9-654f-4519-a654-f134380093ea" xlink:type="simple">11948cb9-654f-4519-a654-f134380093ea</ext-link>
            </td><td rowspan="1" colspan="1">NHM_329 AB01_CS06</td><td rowspan="1" colspan="1">185546341</td><td rowspan="1" colspan="1">
              <ext-link xmlns:xlink="http://www.w3.org/1999/xlink" ext-link-type="uri" xlink:href="http://www.ncbi.nlm.nih.gov/nucleotide/KU519555" xlink:type="simple">KU519555</ext-link>
            </td><td rowspan="1" colspan="1">
              <ext-link xmlns:xlink="http://www.w3.org/1999/xlink" ext-link-type="uri" xlink:href="http://www.ncbi.nlm.nih.gov/nucleotide/KU519519" xlink:type="simple">KU519519</ext-link>
            </td><td rowspan="1" colspan="1">
              <ext-link xmlns:xlink="http://www.w3.org/1999/xlink" ext-link-type="uri" xlink:href="http://www.ncbi.nlm.nih.gov/nucleotide/KU519536" xlink:type="simple">KU519536</ext-link>
            </td></tr><tr><td rowspan="1" colspan="1">
              <tp:taxon-name>
                <tp:taxon-name-part taxon-name-part-type="class">Ophiuroidea</tp:taxon-name-part>
              </tp:taxon-name>
            </td><td rowspan="1" colspan="1" style="width: 62px;">
              <tp:taxon-name><tp:taxon-name-part taxon-name-part-type="genus">Ophiomusium</tp:taxon-name-part> <tp:taxon-name-part taxon-name-part-type="uncertainty-rank">cf.</tp:taxon-name-part> <tp:taxon-name-part taxon-name-part-type="species">glabrum</tp:taxon-name-part></tp:taxon-name>
            </td><td rowspan="1" colspan="1" style="width: 156px;">
              <ext-link xmlns:xlink="http://www.w3.org/1999/xlink" ext-link-type="uri" xlink:href="http://data.nhm.ac.uk/object/292bd655-83d6-440f-9668-82dfa4185b04" xlink:type="simple">292bd655-83d6-440f-9668-82dfa4185b04</ext-link>
            </td><td rowspan="1" colspan="1">NHM_335</td><td rowspan="1" colspan="1">185546342</td><td rowspan="1" colspan="1">
              <ext-link xmlns:xlink="http://www.w3.org/1999/xlink" ext-link-type="uri" xlink:href="http://www.ncbi.nlm.nih.gov/nucleotide/KU519556" xlink:type="simple">KU519556</ext-link>
            </td><td rowspan="1" colspan="1">---</td><td rowspan="1" colspan="1">---</td></tr><tr><td rowspan="1" colspan="1">
              <tp:taxon-name>
                <tp:taxon-name-part taxon-name-part-type="class">Ophiuroidea</tp:taxon-name-part>
              </tp:taxon-name>
            </td><td rowspan="1" colspan="1" style="width: 62px;">
              <tp:taxon-name><tp:taxon-name-part taxon-name-part-type="genus">Ophiomusium</tp:taxon-name-part> <tp:taxon-name-part taxon-name-part-type="uncertainty-rank">cf.</tp:taxon-name-part> <tp:taxon-name-part taxon-name-part-type="species">glabrum</tp:taxon-name-part></tp:taxon-name>
            </td><td rowspan="1" colspan="1" style="width: 156px;">
              <ext-link xmlns:xlink="http://www.w3.org/1999/xlink" ext-link-type="uri" xlink:href="http://data.nhm.ac.uk/object/68072fc9-3e84-4202-8e97-6c9c0c5fc83d" xlink:type="simple">68072fc9-3e84-4202-8e97-6c9c0c5fc83d</ext-link>
            </td><td rowspan="1" colspan="1">NHM_415 AB01_CS12</td><td rowspan="1" colspan="1">185546351</td><td rowspan="1" colspan="1">
              <ext-link xmlns:xlink="http://www.w3.org/1999/xlink" ext-link-type="uri" xlink:href="http://www.ncbi.nlm.nih.gov/nucleotide/KU519557" xlink:type="simple">KU519557</ext-link>
            </td><td rowspan="1" colspan="1">---</td><td rowspan="1" colspan="1">---</td></tr><tr><td rowspan="1" colspan="1">
              <tp:taxon-name>
                <tp:taxon-name-part taxon-name-part-type="class">Ophiuroidea</tp:taxon-name-part>
              </tp:taxon-name>
            </td><td rowspan="1" colspan="1" style="width: 62px;">
              <tp:taxon-name><tp:taxon-name-part taxon-name-part-type="genus">Ophiomusium</tp:taxon-name-part> <tp:taxon-name-part taxon-name-part-type="uncertainty-rank">cf.</tp:taxon-name-part> <tp:taxon-name-part taxon-name-part-type="species">glabrum</tp:taxon-name-part></tp:taxon-name>
            </td><td rowspan="1" colspan="1" style="width: 156px;">
              <ext-link xmlns:xlink="http://www.w3.org/1999/xlink" ext-link-type="uri" xlink:href="http://data.nhm.ac.uk/object/5ad996fe-134a-4625-a404-9d0cdae435d4" xlink:type="simple">5ad996fe-134a-4625-a404-9d0cdae435d4</ext-link>
            </td><td rowspan="1" colspan="1">NHM_452</td><td rowspan="1" colspan="1">185546352</td><td rowspan="1" colspan="1">
              <ext-link xmlns:xlink="http://www.w3.org/1999/xlink" ext-link-type="uri" xlink:href="http://www.ncbi.nlm.nih.gov/nucleotide/KU519558" xlink:type="simple">KU519558</ext-link>
            </td><td rowspan="1" colspan="1">---</td><td rowspan="1" colspan="1">---</td></tr><tr><td rowspan="1" colspan="1">
              <tp:taxon-name>
                <tp:taxon-name-part taxon-name-part-type="class">Ophiuroidea</tp:taxon-name-part>
              </tp:taxon-name>
            </td><td rowspan="1" colspan="1" style="width: 62px;"><tp:taxon-name><tp:taxon-name-part taxon-name-part-type="genus">Ophiotholia</tp:taxon-name-part></tp:taxon-name> sp. (NHM_076)</td><td rowspan="1" colspan="1" style="width: 156px;">
              <ext-link xmlns:xlink="http://www.w3.org/1999/xlink" ext-link-type="uri" xlink:href="http://data.nhm.ac.uk/object/bd6fe2ce-b4ae-470e-8bdc-cf28a94c6208" xlink:type="simple">bd6fe2ce-b4ae-470e-8bdc-cf28a94c6208</ext-link>
            </td><td rowspan="1" colspan="1">NHM_076</td><td rowspan="1" colspan="1">185546306</td><td rowspan="1" colspan="1">
              <ext-link xmlns:xlink="http://www.w3.org/1999/xlink" ext-link-type="uri" xlink:href="http://www.ncbi.nlm.nih.gov/nucleotide/KU519559" xlink:type="simple">KU519559</ext-link>
            </td><td rowspan="1" colspan="1">
              <ext-link xmlns:xlink="http://www.w3.org/1999/xlink" ext-link-type="uri" xlink:href="http://www.ncbi.nlm.nih.gov/nucleotide/KU519520" xlink:type="simple">KU519520</ext-link>
            </td><td rowspan="1" colspan="1">
              <ext-link xmlns:xlink="http://www.w3.org/1999/xlink" ext-link-type="uri" xlink:href="http://www.ncbi.nlm.nih.gov/nucleotide/KU519537" xlink:type="simple">KU519537</ext-link>
            </td></tr><tr><td rowspan="1" colspan="1">
              <tp:taxon-name>
                <tp:taxon-name-part taxon-name-part-type="class">Ophiuroidea</tp:taxon-name-part>
              </tp:taxon-name>
            </td><td rowspan="1" colspan="1" style="width: 62px;"><tp:taxon-name><tp:taxon-name-part taxon-name-part-type="genus">Ophiotholia</tp:taxon-name-part></tp:taxon-name> sp. (NHM_076)</td><td rowspan="1" colspan="1" style="width: 156px;">
              <ext-link xmlns:xlink="http://www.w3.org/1999/xlink" ext-link-type="uri" xlink:href="http://data.nhm.ac.uk/object/97d40306-fe6c-4911-8e68-1f9efc3d838f" xlink:type="simple">97d40306-fe6c-4911-8e68-1f9efc3d838f</ext-link>
            </td><td rowspan="1" colspan="1">NHM_078</td><td rowspan="1" colspan="1">185546305</td><td rowspan="1" colspan="1">
              <ext-link xmlns:xlink="http://www.w3.org/1999/xlink" ext-link-type="uri" xlink:href="http://www.ncbi.nlm.nih.gov/nucleotide/KU519560" xlink:type="simple">KU519560</ext-link>
            </td><td rowspan="1" colspan="1">---</td><td rowspan="1" colspan="1">---</td></tr><tr><td rowspan="1" colspan="1">
              <tp:taxon-name>
                <tp:taxon-name-part taxon-name-part-type="class">Ophiuroidea</tp:taxon-name-part>
              </tp:taxon-name>
            </td><td rowspan="1" colspan="1" style="width: 62px;"><tp:taxon-name><tp:taxon-name-part taxon-name-part-type="genus">Ophiotholia</tp:taxon-name-part></tp:taxon-name> sp. (NHM_076)</td><td rowspan="1" colspan="1" style="width: 156px;">
              <ext-link xmlns:xlink="http://www.w3.org/1999/xlink" ext-link-type="uri" xlink:href="http://data.nhm.ac.uk/object/479218ae-813b-4736-b3f2-7eec63640ffd" xlink:type="simple">479218ae-813b-4736-b3f2-7eec63640ffd</ext-link>
            </td><td rowspan="1" colspan="1">NHM_104</td><td rowspan="1" colspan="1">185546317</td><td rowspan="1" colspan="1">
              <ext-link xmlns:xlink="http://www.w3.org/1999/xlink" ext-link-type="uri" xlink:href="http://www.ncbi.nlm.nih.gov/nucleotide/KU519561" xlink:type="simple">KU519561</ext-link>
            </td><td rowspan="1" colspan="1">---</td><td rowspan="1" colspan="1">---</td></tr><tr><td rowspan="1" colspan="1">
              <tp:taxon-name>
                <tp:taxon-name-part taxon-name-part-type="class">Ophiuroidea</tp:taxon-name-part>
              </tp:taxon-name>
            </td><td rowspan="1" colspan="1" style="width: 62px;"><tp:taxon-name><tp:taxon-name-part taxon-name-part-type="genus">Ophiotholia</tp:taxon-name-part></tp:taxon-name> sp. (NHM_076)</td><td rowspan="1" colspan="1" style="width: 156px;">
              <ext-link xmlns:xlink="http://www.w3.org/1999/xlink" ext-link-type="uri" xlink:href="http://data.nhm.ac.uk/object/90e22ace-ef5d-4cb5-a4a5-29fcd55ed660" xlink:type="simple">90e22ace-ef5d-4cb5-a4a5-29fcd55ed660</ext-link>
            </td><td rowspan="1" colspan="1">NHM_119</td><td rowspan="1" colspan="1">185546318</td><td rowspan="1" colspan="1">
              <ext-link xmlns:xlink="http://www.w3.org/1999/xlink" ext-link-type="uri" xlink:href="http://www.ncbi.nlm.nih.gov/nucleotide/KU519562" xlink:type="simple">KU519562</ext-link>
            </td><td rowspan="1" colspan="1">---</td><td rowspan="1" colspan="1">---</td></tr><tr><td rowspan="1" colspan="1">
              <tp:taxon-name>
                <tp:taxon-name-part taxon-name-part-type="class">Ophiuroidea</tp:taxon-name-part>
              </tp:taxon-name>
            </td><td rowspan="1" colspan="1" style="width: 62px;"><tp:taxon-name><tp:taxon-name-part taxon-name-part-type="class">Ophiuroidea</tp:taxon-name-part></tp:taxon-name> incertae sedis sp. (NHM_041)</td><td rowspan="1" colspan="1" style="width: 156px;">
              <ext-link xmlns:xlink="http://www.w3.org/1999/xlink" ext-link-type="uri" xlink:href="http://data.nhm.ac.uk/object/608349ff-5adf-4e1e-8cd7-7e0e41aee222" xlink:type="simple">608349ff-5adf-4e1e-8cd7-7e0e41aee222</ext-link>
            </td><td rowspan="1" colspan="1">NHM_041</td><td rowspan="1" colspan="1">185546312</td><td rowspan="1" colspan="1">
              <ext-link xmlns:xlink="http://www.w3.org/1999/xlink" ext-link-type="uri" xlink:href="http://www.ncbi.nlm.nih.gov/nucleotide/KU519563" xlink:type="simple">KU519563</ext-link>
            </td><td rowspan="1" colspan="1">
              <ext-link xmlns:xlink="http://www.w3.org/1999/xlink" ext-link-type="uri" xlink:href="http://www.ncbi.nlm.nih.gov/nucleotide/KU519521" xlink:type="simple">KU519521</ext-link>
            </td><td rowspan="1" colspan="1">
              <ext-link xmlns:xlink="http://www.w3.org/1999/xlink" ext-link-type="uri" xlink:href="http://www.ncbi.nlm.nih.gov/nucleotide/KU519538" xlink:type="simple">KU519538</ext-link>
            </td></tr><tr><td rowspan="1" colspan="1">
              <tp:taxon-name>
                <tp:taxon-name-part taxon-name-part-type="class">Ophiuroidea</tp:taxon-name-part>
              </tp:taxon-name>
            </td><td rowspan="1" colspan="1" style="width: 62px;"><tp:taxon-name><tp:taxon-name-part taxon-name-part-type="class">Ophiuroidea</tp:taxon-name-part></tp:taxon-name> incertae sedis sp. (NHM_072)</td><td rowspan="1" colspan="1" style="width: 156px;">
              <ext-link xmlns:xlink="http://www.w3.org/1999/xlink" ext-link-type="uri" xlink:href="http://data.nhm.ac.uk/object/241d094a-568f-4194-997c-fd08f67dcdac" xlink:type="simple">241d094a-568f-4194-997c-fd08f67dcdac</ext-link>
            </td><td rowspan="1" colspan="1">NHM_072</td><td rowspan="1" colspan="1">185546307</td><td rowspan="1" colspan="1">
              <ext-link xmlns:xlink="http://www.w3.org/1999/xlink" ext-link-type="uri" xlink:href="http://www.ncbi.nlm.nih.gov/nucleotide/KU519564" xlink:type="simple">KU519564</ext-link>
            </td><td rowspan="1" colspan="1">
              <ext-link xmlns:xlink="http://www.w3.org/1999/xlink" ext-link-type="uri" xlink:href="http://www.ncbi.nlm.nih.gov/nucleotide/KU519522" xlink:type="simple">KU519522</ext-link>
            </td><td rowspan="1" colspan="1">
              <ext-link xmlns:xlink="http://www.w3.org/1999/xlink" ext-link-type="uri" xlink:href="http://www.ncbi.nlm.nih.gov/nucleotide/KU519539" xlink:type="simple">KU519539</ext-link>
            </td></tr><tr><td rowspan="1" colspan="1">
              <tp:taxon-name>
                <tp:taxon-name-part taxon-name-part-type="class">Ophiuroidea</tp:taxon-name-part>
              </tp:taxon-name>
            </td><td rowspan="1" colspan="1" style="width: 62px;"><tp:taxon-name><tp:taxon-name-part taxon-name-part-type="class">Ophiuroidea</tp:taxon-name-part></tp:taxon-name> incertae sedis sp. (NHM_303)</td><td rowspan="1" colspan="1" style="width: 156px;">
              <ext-link xmlns:xlink="http://www.w3.org/1999/xlink" ext-link-type="uri" xlink:href="http://data.nhm.ac.uk/object/e9f38ce3-5ed5-49f3-8713-c26de2eefd2b" xlink:type="simple">e9f38ce3-5ed5-49f3-8713-c26de2eefd2b</ext-link>
            </td><td rowspan="1" colspan="1">NHM_303</td><td rowspan="1" colspan="1">185546340</td><td rowspan="1" colspan="1">
              <ext-link xmlns:xlink="http://www.w3.org/1999/xlink" ext-link-type="uri" xlink:href="http://www.ncbi.nlm.nih.gov/nucleotide/KU519565" xlink:type="simple">KU519565</ext-link>
            </td><td rowspan="1" colspan="1">
              <ext-link xmlns:xlink="http://www.w3.org/1999/xlink" ext-link-type="uri" xlink:href="http://www.ncbi.nlm.nih.gov/nucleotide/KU519523" xlink:type="simple">KU519523</ext-link>
            </td><td rowspan="1" colspan="1">
              <ext-link xmlns:xlink="http://www.w3.org/1999/xlink" ext-link-type="uri" xlink:href="http://www.ncbi.nlm.nih.gov/nucleotide/KU519540" xlink:type="simple">KU519540</ext-link>
            </td></tr><tr><td rowspan="1" colspan="1">
              <tp:taxon-name>
                <tp:taxon-name-part taxon-name-part-type="class">Ophiuroidea</tp:taxon-name-part>
              </tp:taxon-name>
            </td><td rowspan="1" colspan="1" style="width: 62px;"><tp:taxon-name><tp:taxon-name-part taxon-name-part-type="class">Ophiuroidea</tp:taxon-name-part></tp:taxon-name> incertae sedis sp. (NHM_303)</td><td rowspan="1" colspan="1" style="width: 156px;">
              <ext-link xmlns:xlink="http://www.w3.org/1999/xlink" ext-link-type="uri" xlink:href="http://data.nhm.ac.uk/object/93b0a70d-c74e-4735-b70e-0c6e4c6a36ff" xlink:type="simple">93b0a70d-c74e-4735-b70e-0c6e4c6a36ff</ext-link>
            </td><td rowspan="1" colspan="1">NHM_371</td><td rowspan="1" colspan="1">185546344</td><td rowspan="1" colspan="1">
              <ext-link xmlns:xlink="http://www.w3.org/1999/xlink" ext-link-type="uri" xlink:href="http://www.ncbi.nlm.nih.gov/nucleotide/KU519566" xlink:type="simple">KU519566</ext-link>
            </td><td rowspan="1" colspan="1">---</td><td rowspan="1" colspan="1">---</td></tr><tr><td rowspan="1" colspan="1">
              <tp:taxon-name>
                <tp:taxon-name-part taxon-name-part-type="class">Ophiuroidea</tp:taxon-name-part>
              </tp:taxon-name>
            </td><td rowspan="1" colspan="1" style="width: 62px;">
              <italic><tp:taxon-name><tp:taxon-name-part taxon-name-part-type="genus">Perlophiura</tp:taxon-name-part> <tp:taxon-name-part taxon-name-part-type="species">profundissima</tp:taxon-name-part></tp:taxon-name></italic>
            </td><td rowspan="1" colspan="1" style="width: 156px;">
              <ext-link xmlns:xlink="http://www.w3.org/1999/xlink" ext-link-type="uri" xlink:href="http://data.nhm.ac.uk/object/f263bc90-6307-462c-9e02-7b87d20e2840" xlink:type="simple">f263bc90-6307-462c-9e02-7b87d20e2840</ext-link>
            </td><td rowspan="1" colspan="1">NHM_257</td><td rowspan="1" colspan="1">185546330</td><td rowspan="1" colspan="1">
              <ext-link xmlns:xlink="http://www.w3.org/1999/xlink" ext-link-type="uri" xlink:href="http://www.ncbi.nlm.nih.gov/nucleotide/KU519567" xlink:type="simple">KU519567</ext-link>
            </td><td rowspan="1" colspan="1">
              <ext-link xmlns:xlink="http://www.w3.org/1999/xlink" ext-link-type="uri" xlink:href="http://www.ncbi.nlm.nih.gov/nucleotide/KU519524" xlink:type="simple">KU519524</ext-link>
            </td><td rowspan="1" colspan="1">
              <ext-link xmlns:xlink="http://www.w3.org/1999/xlink" ext-link-type="uri" xlink:href="http://www.ncbi.nlm.nih.gov/nucleotide/KU519541" xlink:type="simple">KU519541</ext-link>
            </td></tr></tbody></table></table-wrap><supplementary-material xmlns:xlink="http://www.w3.org/1999/xlink" id="S2010448" orientation="portrait" position="float" xlink:type="simple"><label>Supplementary material 1</label><caption><p>Taxa table</p></caption><p>Data type: Genbank accession numbers</p><p>Brief description: List of taxa downloaded from GenBank that are included in the phylogenetic analyses, with their Genbank accession numbers. Accession numbers for taxa sequenced in this study are found in Table 2.</p><p>File: oo_73309.xlsx</p><media xlink:href="biodiversity_data_journal-4-e7251-s001.xlsx" mimetype="Microsoft Excel Document" mime-subtype="xlsx" position="float" orientation="portrait" xlink:type="simple"/><attrib specific-use="authors">Glover et al.</attrib></supplementary-material></tp:treatment-sec></tp:taxon-treatment>
