# Supplementary material for: Abyssal fauna of the UK-1 polymetallic nodule exploration claim, Clarion-Clipperton Zone, central Pacific Ocean: Echinodermata
Source: Biodivers Data J. 2016 Jan 25;(4):e7251. doi: 10.3897/BDJ.4.e7251 (PMC4759440; doi:10.3897/BDJ.4.e7251)
Supplement: XML Treatment for Ophiotholia sp. 'NHM_076' [file BDJ.4.e7251-treatment13.xml]

<!DOCTYPE tp:taxon-treatment
  PUBLIC "-//TaxonX//DTD Taxonomic Treatment Publishing DTD v0 20100105//EN" "tax-treatment-NSO.dtd">
<tp:taxon-treatment xmlns:tp="http://www.plazi.org/taxpub"><tp:treatment-meta><mixed-citation publication-type="journal"><person-group><name><surname>Glover</surname><given-names>Adrian G</given-names></name><name><surname>Wiklund</surname><given-names>Helena</given-names></name><name><surname>Rabone</surname><given-names>Muriel</given-names></name><name><surname>Amon</surname><given-names>Diva J</given-names></name><name><surname>Smith</surname><given-names>Craig R</given-names></name><name><surname>O'Hara</surname><given-names>Tim</given-names></name><name><surname>Mah</surname><given-names>Christopher L</given-names></name><name><surname>Dahlgren</surname><given-names>Thomas G</given-names></name></person-group><article-title>Abyssal fauna of the UK-1 polymetallic nodule exploration claim, Clarion-Clipperton Zone, central Pacific Ocean: <tp:taxon-name><tp:taxon-name-part taxon-name-part-type="phylum">Echinodermata</tp:taxon-name-part></tp:taxon-name></article-title><source>Biodivers Data J</source><day>25</day><month>1</month><year>2016</year><volume>2016</volume><issue>4</issue><pub-id pub-id-type="doi">10.3897/BDJ.4.e7251</pub-id></mixed-citation></tp:treatment-meta><tp:nomenclature><tp:taxon-name><tp:taxon-name-part taxon-name-part-type="genus">Ophiotholia</tp:taxon-name-part> <tp:taxon-name-part taxon-name-part-type="species">sp. 'NHM_076'</tp:taxon-name-part></tp:taxon-name></tp:nomenclature><tp:treatment-sec sec-type="materials"><title>Materials</title><list list-type="alpha-lower" list-content="occurrences"><list-item><p><bold>Type status:</bold> <named-content xmlns:xlink="http://www.w3.org/1999/xlink" content-type="dwc:typeStatus" xlink:type="simple">Other material</named-content>. <bold>Occurrence:</bold> catalogNumber: <named-content xmlns:xlink="http://www.w3.org/1999/xlink" content-type="dwc:catalogNumber" xlink:type="simple">bd6fe2ce-b4ae-470e-8bdc-cf28a94c6208</named-content>; recordNumber: <named-content xmlns:xlink="http://www.w3.org/1999/xlink" content-type="dwc:recordNumber" xlink:type="simple">NHM_076</named-content>; recordedBy: <named-content xmlns:xlink="http://www.w3.org/1999/xlink" content-type="dwc:recordedBy" xlink:type="simple">Adrian Glover, Helena Wiklund, Thomas Dahlgren, Maggie Georgieva</named-content>; individualCount: <named-content xmlns:xlink="http://www.w3.org/1999/xlink" content-type="dwc:individualCount" xlink:type="simple">1</named-content>; preparations: <named-content xmlns:xlink="http://www.w3.org/1999/xlink" content-type="dwc:preparations" xlink:type="simple">tissue and DNA voucher stored in 80% non-denatured ethanol aqueous solution</named-content>; otherCatalogNumbers: <named-content xmlns:xlink="http://www.w3.org/1999/xlink" content-type="dwc:otherCatalogNumbers" xlink:type="simple">5023482</named-content>; associatedSequences: <named-content xmlns:xlink="http://www.w3.org/1999/xlink" content-type="dwc:associatedSequences" xlink:type="simple"><ext-link ext-link-type="uri" xlink:href="http://www.ncbi.nlm.nih.gov/nuccore/KU519559" xlink:type="simple">http://www.ncbi.nlm.nih.gov/nuccore/KU519559</ext-link> | <ext-link ext-link-type="uri" xlink:href="http://www.ncbi.nlm.nih.gov/nucleotide/KU519520" xlink:type="simple">KU519520</ext-link> | <ext-link ext-link-type="uri" xlink:href="http://www.ncbi.nlm.nih.gov/nucleotide/KU519537" xlink:type="simple">KU519537</ext-link></named-content>; <bold>Taxon:</bold> taxonConceptID: <named-content xmlns:xlink="http://www.w3.org/1999/xlink" content-type="dwc:taxonConceptID" xlink:type="simple"><tp:taxon-name><tp:taxon-name-part taxon-name-part-type="genus">Ophiotholia</tp:taxon-name-part></tp:taxon-name> sp. (NHM_076)</named-content>; scientificName: <named-content xmlns:xlink="http://www.w3.org/1999/xlink" content-type="dwc:scientificName" xlink:type="simple"><tp:taxon-name><tp:taxon-name-part taxon-name-part-type="genus">Ophiotholia</tp:taxon-name-part></tp:taxon-name></named-content>; kingdom: <named-content xmlns:xlink="http://www.w3.org/1999/xlink" content-type="dwc:kingdom" xlink:type="simple"><tp:taxon-name><tp:taxon-name-part taxon-name-part-type="kingdom">Animalia</tp:taxon-name-part></tp:taxon-name></named-content>; phylum: <named-content xmlns:xlink="http://www.w3.org/1999/xlink" content-type="dwc:phylum" xlink:type="simple"><tp:taxon-name><tp:taxon-name-part taxon-name-part-type="phylum">Echinodermata</tp:taxon-name-part></tp:taxon-name></named-content>; class: <named-content xmlns:xlink="http://www.w3.org/1999/xlink" content-type="dwc:class" xlink:type="simple"><tp:taxon-name><tp:taxon-name-part taxon-name-part-type="class">Ophiuroidea</tp:taxon-name-part></tp:taxon-name></named-content>; order: <named-content xmlns:xlink="http://www.w3.org/1999/xlink" content-type="dwc:order" xlink:type="simple"><tp:taxon-name><tp:taxon-name-part taxon-name-part-type="order">Ophiurina</tp:taxon-name-part></tp:taxon-name></named-content>; family: <named-content xmlns:xlink="http://www.w3.org/1999/xlink" content-type="dwc:family" xlink:type="simple"><tp:taxon-name><tp:taxon-name-part taxon-name-part-type="family">Ophiomycetidae</tp:taxon-name-part></tp:taxon-name></named-content>; genus: <named-content xmlns:xlink="http://www.w3.org/1999/xlink" content-type="dwc:genus" xlink:type="simple"><tp:taxon-name><tp:taxon-name-part taxon-name-part-type="genus">Ophiotholia</tp:taxon-name-part></tp:taxon-name></named-content>; scientificNameAuthorship: <named-content xmlns:xlink="http://www.w3.org/1999/xlink" content-type="dwc:scientificNameAuthorship" xlink:type="simple">Lyman, 1880</named-content>; <bold>Location:</bold> waterBody: <named-content xmlns:xlink="http://www.w3.org/1999/xlink" content-type="dwc:waterBody" xlink:type="simple">Pacific</named-content>; stateProvince: <named-content xmlns:xlink="http://www.w3.org/1999/xlink" content-type="dwc:stateProvince" xlink:type="simple">Clarion Clipperton Zone</named-content>; locality: <named-content xmlns:xlink="http://www.w3.org/1999/xlink" content-type="dwc:locality" xlink:type="simple">UK Seabed Resources Ltd exploration claim UK-1</named-content>; verbatimLocality: <named-content xmlns:xlink="http://www.w3.org/1999/xlink" content-type="dwc:verbatimLocality" xlink:type="simple">UK-1 Stratum A</named-content>; maximumDepthInMeters: <named-content xmlns:xlink="http://www.w3.org/1999/xlink" content-type="dwc:maximumDepthInMeters" xlink:type="simple">4108</named-content>; locationRemarks: <named-content xmlns:xlink="http://www.w3.org/1999/xlink" content-type="dwc:locationRemarks" xlink:type="simple">RV Melville Cruise MV1313</named-content>; decimalLatitude: <named-content xmlns:xlink="http://www.w3.org/1999/xlink" content-type="dwc:decimalLatitude" xlink:type="simple">13.849883333333</named-content>; decimalLongitude: <named-content xmlns:xlink="http://www.w3.org/1999/xlink" content-type="dwc:decimalLongitude" xlink:type="simple">-116.64495</named-content>; geodeticDatum: <named-content xmlns:xlink="http://www.w3.org/1999/xlink" content-type="dwc:geodeticDatum" xlink:type="simple">WGS84</named-content>; <bold>Identification:</bold> identifiedBy: <named-content xmlns:xlink="http://www.w3.org/1999/xlink" content-type="dwc:identifiedBy" xlink:type="simple">Adrian Glover, Helena Wiklund, Thomas Dahlgren</named-content>; dateIdentified: <named-content xmlns:xlink="http://www.w3.org/1999/xlink" content-type="dwc:dateIdentified" xlink:type="simple">2015-06-01</named-content>; identificationRemarks: <named-content xmlns:xlink="http://www.w3.org/1999/xlink" content-type="dwc:identificationRemarks" xlink:type="simple">identified by DNA and morphology</named-content>; <bold>Event:</bold> samplingProtocol: <named-content xmlns:xlink="http://www.w3.org/1999/xlink" content-type="dwc:samplingProtocol" xlink:type="simple">USNEL Box Core</named-content>; eventDate: <named-content xmlns:xlink="http://www.w3.org/1999/xlink" content-type="dwc:eventDate" xlink:type="simple">2013-10-09</named-content>; eventTime: <named-content xmlns:xlink="http://www.w3.org/1999/xlink" content-type="dwc:eventTime" xlink:type="simple">17:34</named-content>; habitat: <named-content xmlns:xlink="http://www.w3.org/1999/xlink" content-type="dwc:habitat" xlink:type="simple">Abyssal plain</named-content>; fieldNumber: <named-content xmlns:xlink="http://www.w3.org/1999/xlink" content-type="dwc:fieldNumber" xlink:type="simple">BC04</named-content>; fieldNotes: <named-content xmlns:xlink="http://www.w3.org/1999/xlink" content-type="dwc:fieldNotes" xlink:type="simple">Collected from 0-2 cm layer of box core using a 300 micron sieve</named-content>; <bold>Record Level:</bold> language: <named-content xmlns:xlink="http://www.w3.org/1999/xlink" content-type="dwc:language" xlink:type="simple">en</named-content>; institutionCode: <named-content xmlns:xlink="http://www.w3.org/1999/xlink" content-type="dwc:institutionCode" xlink:type="simple">NHMUK</named-content>; collectionCode: <named-content xmlns:xlink="http://www.w3.org/1999/xlink" content-type="dwc:collectionCode" xlink:type="simple">ZOO</named-content>; datasetName: <named-content xmlns:xlink="http://www.w3.org/1999/xlink" content-type="dwc:datasetName" xlink:type="simple">ABYSSLINE</named-content>; basisOfRecord: <named-content xmlns:xlink="http://www.w3.org/1999/xlink" content-type="dwc:basisOfRecord" xlink:type="simple">PreservedSpecimen</named-content></p></list-item><list-item><p><bold>Type status:</bold> <named-content xmlns:xlink="http://www.w3.org/1999/xlink" content-type="dwc:typeStatus" xlink:type="simple">Other material</named-content>. <bold>Occurrence:</bold> catalogNumber: <named-content xmlns:xlink="http://www.w3.org/1999/xlink" content-type="dwc:catalogNumber" xlink:type="simple">97d40306-fe6c-4911-8e68-1f9efc3d838f</named-content>; recordNumber: <named-content xmlns:xlink="http://www.w3.org/1999/xlink" content-type="dwc:recordNumber" xlink:type="simple">NHM_078</named-content>; recordedBy: <named-content xmlns:xlink="http://www.w3.org/1999/xlink" content-type="dwc:recordedBy" xlink:type="simple">Adrian Glover, Helena Wiklund, Thomas Dahlgren, Maggie Georgieva</named-content>; individualCount: <named-content xmlns:xlink="http://www.w3.org/1999/xlink" content-type="dwc:individualCount" xlink:type="simple">1</named-content>; preparations: <named-content xmlns:xlink="http://www.w3.org/1999/xlink" content-type="dwc:preparations" xlink:type="simple">tissue and DNA voucher stored in 80% non-denatured ethanol aqueous solution</named-content>; otherCatalogNumbers: <named-content xmlns:xlink="http://www.w3.org/1999/xlink" content-type="dwc:otherCatalogNumbers" xlink:type="simple">5023483</named-content>; associatedSequences: <named-content xmlns:xlink="http://www.w3.org/1999/xlink" content-type="dwc:associatedSequences" xlink:type="simple"><ext-link ext-link-type="uri" xlink:href="http://www.ncbi.nlm.nih.gov/nuccore/KU519560" xlink:type="simple">http://www.ncbi.nlm.nih.gov/nuccore/KU519560</ext-link></named-content>; <bold>Taxon:</bold> taxonConceptID: <named-content xmlns:xlink="http://www.w3.org/1999/xlink" content-type="dwc:taxonConceptID" xlink:type="simple"><tp:taxon-name><tp:taxon-name-part taxon-name-part-type="genus">Ophiotholia</tp:taxon-name-part></tp:taxon-name> sp. (NHM_076)</named-content>; scientificName: <named-content xmlns:xlink="http://www.w3.org/1999/xlink" content-type="dwc:scientificName" xlink:type="simple"><tp:taxon-name><tp:taxon-name-part taxon-name-part-type="genus">Ophiotholia</tp:taxon-name-part></tp:taxon-name></named-content>; kingdom: <named-content xmlns:xlink="http://www.w3.org/1999/xlink" content-type="dwc:kingdom" xlink:type="simple"><tp:taxon-name><tp:taxon-name-part taxon-name-part-type="kingdom">Animalia</tp:taxon-name-part></tp:taxon-name></named-content>; phylum: <named-content xmlns:xlink="http://www.w3.org/1999/xlink" content-type="dwc:phylum" xlink:type="simple"><tp:taxon-name><tp:taxon-name-part taxon-name-part-type="phylum">Echinodermata</tp:taxon-name-part></tp:taxon-name></named-content>; class: <named-content xmlns:xlink="http://www.w3.org/1999/xlink" content-type="dwc:class" xlink:type="simple"><tp:taxon-name><tp:taxon-name-part taxon-name-part-type="class">Ophiuroidea</tp:taxon-name-part></tp:taxon-name></named-content>; order: <named-content xmlns:xlink="http://www.w3.org/1999/xlink" content-type="dwc:order" xlink:type="simple"><tp:taxon-name><tp:taxon-name-part taxon-name-part-type="order">Ophiurina</tp:taxon-name-part></tp:taxon-name></named-content>; family: <named-content xmlns:xlink="http://www.w3.org/1999/xlink" content-type="dwc:family" xlink:type="simple"><tp:taxon-name><tp:taxon-name-part taxon-name-part-type="family">Ophiomycetidae</tp:taxon-name-part></tp:taxon-name></named-content>; genus: <named-content xmlns:xlink="http://www.w3.org/1999/xlink" content-type="dwc:genus" xlink:type="simple"><tp:taxon-name><tp:taxon-name-part taxon-name-part-type="genus">Ophiotholia</tp:taxon-name-part></tp:taxon-name></named-content>; scientificNameAuthorship: <named-content xmlns:xlink="http://www.w3.org/1999/xlink" content-type="dwc:scientificNameAuthorship" xlink:type="simple">Lyman, 1880</named-content>; <bold>Location:</bold> waterBody: <named-content xmlns:xlink="http://www.w3.org/1999/xlink" content-type="dwc:waterBody" xlink:type="simple">Pacific</named-content>; stateProvince: <named-content xmlns:xlink="http://www.w3.org/1999/xlink" content-type="dwc:stateProvince" xlink:type="simple">Clarion Clipperton Zone</named-content>; locality: <named-content xmlns:xlink="http://www.w3.org/1999/xlink" content-type="dwc:locality" xlink:type="simple">UK Seabed Resources Ltd exploration claim UK-1</named-content>; verbatimLocality: <named-content xmlns:xlink="http://www.w3.org/1999/xlink" content-type="dwc:verbatimLocality" xlink:type="simple">UK-1 Stratum A</named-content>; maximumDepthInMeters: <named-content xmlns:xlink="http://www.w3.org/1999/xlink" content-type="dwc:maximumDepthInMeters" xlink:type="simple">4108</named-content>; locationRemarks: <named-content xmlns:xlink="http://www.w3.org/1999/xlink" content-type="dwc:locationRemarks" xlink:type="simple">RV Melville Cruise MV1313</named-content>; decimalLatitude: <named-content xmlns:xlink="http://www.w3.org/1999/xlink" content-type="dwc:decimalLatitude" xlink:type="simple">13.849883333333</named-content>; decimalLongitude: <named-content xmlns:xlink="http://www.w3.org/1999/xlink" content-type="dwc:decimalLongitude" xlink:type="simple">-116.64495</named-content>; geodeticDatum: <named-content xmlns:xlink="http://www.w3.org/1999/xlink" content-type="dwc:geodeticDatum" xlink:type="simple">WGS84</named-content>; <bold>Identification:</bold> identifiedBy: <named-content xmlns:xlink="http://www.w3.org/1999/xlink" content-type="dwc:identifiedBy" xlink:type="simple">Adrian Glover, Helena Wiklund, Thomas Dahlgren</named-content>; dateIdentified: <named-content xmlns:xlink="http://www.w3.org/1999/xlink" content-type="dwc:dateIdentified" xlink:type="simple">2015-06-01</named-content>; identificationRemarks: <named-content xmlns:xlink="http://www.w3.org/1999/xlink" content-type="dwc:identificationRemarks" xlink:type="simple">identified by DNA and morphology</named-content>; <bold>Event:</bold> samplingProtocol: <named-content xmlns:xlink="http://www.w3.org/1999/xlink" content-type="dwc:samplingProtocol" xlink:type="simple">USNEL Box Core</named-content>; eventDate: <named-content xmlns:xlink="http://www.w3.org/1999/xlink" content-type="dwc:eventDate" xlink:type="simple">2013-10-09</named-content>; eventTime: <named-content xmlns:xlink="http://www.w3.org/1999/xlink" content-type="dwc:eventTime" xlink:type="simple">17:34</named-content>; habitat: <named-content xmlns:xlink="http://www.w3.org/1999/xlink" content-type="dwc:habitat" xlink:type="simple">Abyssal plain</named-content>; fieldNumber: <named-content xmlns:xlink="http://www.w3.org/1999/xlink" content-type="dwc:fieldNumber" xlink:type="simple">BC04</named-content>; fieldNotes: <named-content xmlns:xlink="http://www.w3.org/1999/xlink" content-type="dwc:fieldNotes" xlink:type="simple">Collected from 0-2 cm layer of box core using a 300 micron sieve</named-content>; <bold>Record Level:</bold> language: <named-content xmlns:xlink="http://www.w3.org/1999/xlink" content-type="dwc:language" xlink:type="simple">en</named-content>; institutionCode: <named-content xmlns:xlink="http://www.w3.org/1999/xlink" content-type="dwc:institutionCode" xlink:type="simple">NHMUK</named-content>; collectionCode: <named-content xmlns:xlink="http://www.w3.org/1999/xlink" content-type="dwc:collectionCode" xlink:type="simple">ZOO</named-content>; datasetName: <named-content xmlns:xlink="http://www.w3.org/1999/xlink" content-type="dwc:datasetName" xlink:type="simple">ABYSSLINE</named-content>; basisOfRecord: <named-content xmlns:xlink="http://www.w3.org/1999/xlink" content-type="dwc:basisOfRecord" xlink:type="simple">PreservedSpecimen</named-content></p></list-item><list-item><p><bold>Type status:</bold> <named-content xmlns:xlink="http://www.w3.org/1999/xlink" content-type="dwc:typeStatus" xlink:type="simple">Other material</named-content>. <bold>Occurrence:</bold> catalogNumber: <named-content xmlns:xlink="http://www.w3.org/1999/xlink" content-type="dwc:catalogNumber" xlink:type="simple">479218ae-813b-4736-b3f2-7eec63640ffd</named-content>; recordNumber: <named-content xmlns:xlink="http://www.w3.org/1999/xlink" content-type="dwc:recordNumber" xlink:type="simple">NHM_104</named-content>; recordedBy: <named-content xmlns:xlink="http://www.w3.org/1999/xlink" content-type="dwc:recordedBy" xlink:type="simple">Adrian Glover, Helena Wiklund, Thomas Dahlgren, Maggie Georgieva</named-content>; individualCount: <named-content xmlns:xlink="http://www.w3.org/1999/xlink" content-type="dwc:individualCount" xlink:type="simple">1</named-content>; preparations: <named-content xmlns:xlink="http://www.w3.org/1999/xlink" content-type="dwc:preparations" xlink:type="simple">tissue and DNA voucher stored in 80% non-denatured ethanol aqueous solution</named-content>; otherCatalogNumbers: <named-content xmlns:xlink="http://www.w3.org/1999/xlink" content-type="dwc:otherCatalogNumbers" xlink:type="simple">5023486</named-content>; associatedSequences: <named-content xmlns:xlink="http://www.w3.org/1999/xlink" content-type="dwc:associatedSequences" xlink:type="simple"><ext-link ext-link-type="uri" xlink:href="http://www.ncbi.nlm.nih.gov/nuccore/KU519561" xlink:type="simple">http://www.ncbi.nlm.nih.gov/nuccore/KU519561</ext-link></named-content>; <bold>Taxon:</bold> taxonConceptID: <named-content xmlns:xlink="http://www.w3.org/1999/xlink" content-type="dwc:taxonConceptID" xlink:type="simple"><tp:taxon-name><tp:taxon-name-part taxon-name-part-type="genus">Ophiotholia</tp:taxon-name-part></tp:taxon-name> sp. (NHM_076)</named-content>; scientificName: <named-content xmlns:xlink="http://www.w3.org/1999/xlink" content-type="dwc:scientificName" xlink:type="simple"><tp:taxon-name><tp:taxon-name-part taxon-name-part-type="genus">Ophiotholia</tp:taxon-name-part></tp:taxon-name></named-content>; kingdom: <named-content xmlns:xlink="http://www.w3.org/1999/xlink" content-type="dwc:kingdom" xlink:type="simple"><tp:taxon-name><tp:taxon-name-part taxon-name-part-type="kingdom">Animalia</tp:taxon-name-part></tp:taxon-name></named-content>; phylum: <named-content xmlns:xlink="http://www.w3.org/1999/xlink" content-type="dwc:phylum" xlink:type="simple"><tp:taxon-name><tp:taxon-name-part taxon-name-part-type="phylum">Echinodermata</tp:taxon-name-part></tp:taxon-name></named-content>; class: <named-content xmlns:xlink="http://www.w3.org/1999/xlink" content-type="dwc:class" xlink:type="simple"><tp:taxon-name><tp:taxon-name-part taxon-name-part-type="class">Ophiuroidea</tp:taxon-name-part></tp:taxon-name></named-content>; order: <named-content xmlns:xlink="http://www.w3.org/1999/xlink" content-type="dwc:order" xlink:type="simple"><tp:taxon-name><tp:taxon-name-part taxon-name-part-type="order">Ophiurina</tp:taxon-name-part></tp:taxon-name></named-content>; family: <named-content xmlns:xlink="http://www.w3.org/1999/xlink" content-type="dwc:family" xlink:type="simple"><tp:taxon-name><tp:taxon-name-part taxon-name-part-type="family">Ophiomycetidae</tp:taxon-name-part></tp:taxon-name></named-content>; genus: <named-content xmlns:xlink="http://www.w3.org/1999/xlink" content-type="dwc:genus" xlink:type="simple"><tp:taxon-name><tp:taxon-name-part taxon-name-part-type="genus">Ophiotholia</tp:taxon-name-part></tp:taxon-name></named-content>; scientificNameAuthorship: <named-content xmlns:xlink="http://www.w3.org/1999/xlink" content-type="dwc:scientificNameAuthorship" xlink:type="simple">Lyman, 1880</named-content>; <bold>Location:</bold> waterBody: <named-content xmlns:xlink="http://www.w3.org/1999/xlink" content-type="dwc:waterBody" xlink:type="simple">Pacific</named-content>; stateProvince: <named-content xmlns:xlink="http://www.w3.org/1999/xlink" content-type="dwc:stateProvince" xlink:type="simple">Clarion Clipperton Zone</named-content>; locality: <named-content xmlns:xlink="http://www.w3.org/1999/xlink" content-type="dwc:locality" xlink:type="simple">UK Seabed Resources Ltd exploration claim UK-1</named-content>; verbatimLocality: <named-content xmlns:xlink="http://www.w3.org/1999/xlink" content-type="dwc:verbatimLocality" xlink:type="simple">UK-1 Stratum A</named-content>; maximumDepthInMeters: <named-content xmlns:xlink="http://www.w3.org/1999/xlink" content-type="dwc:maximumDepthInMeters" xlink:type="simple">4081</named-content>; locationRemarks: <named-content xmlns:xlink="http://www.w3.org/1999/xlink" content-type="dwc:locationRemarks" xlink:type="simple">RV Melville Cruise MV1313</named-content>; decimalLatitude: <named-content xmlns:xlink="http://www.w3.org/1999/xlink" content-type="dwc:decimalLatitude" xlink:type="simple">13.79335</named-content>; decimalLongitude: <named-content xmlns:xlink="http://www.w3.org/1999/xlink" content-type="dwc:decimalLongitude" xlink:type="simple">-116.70308333333</named-content>; geodeticDatum: <named-content xmlns:xlink="http://www.w3.org/1999/xlink" content-type="dwc:geodeticDatum" xlink:type="simple">WGS84</named-content>; <bold>Identification:</bold> identifiedBy: <named-content xmlns:xlink="http://www.w3.org/1999/xlink" content-type="dwc:identifiedBy" xlink:type="simple">Adrian Glover, Helena Wiklund, Thomas Dahlgren</named-content>; dateIdentified: <named-content xmlns:xlink="http://www.w3.org/1999/xlink" content-type="dwc:dateIdentified" xlink:type="simple">2015-06-01</named-content>; identificationRemarks: <named-content xmlns:xlink="http://www.w3.org/1999/xlink" content-type="dwc:identificationRemarks" xlink:type="simple">identified by DNA and morphology</named-content>; <bold>Event:</bold> samplingProtocol: <named-content xmlns:xlink="http://www.w3.org/1999/xlink" content-type="dwc:samplingProtocol" xlink:type="simple">USNEL Box Core</named-content>; eventDate: <named-content xmlns:xlink="http://www.w3.org/1999/xlink" content-type="dwc:eventDate" xlink:type="simple">2013-10-11</named-content>; eventTime: <named-content xmlns:xlink="http://www.w3.org/1999/xlink" content-type="dwc:eventTime" xlink:type="simple">12:30</named-content>; habitat: <named-content xmlns:xlink="http://www.w3.org/1999/xlink" content-type="dwc:habitat" xlink:type="simple">Abyssal plain</named-content>; fieldNumber: <named-content xmlns:xlink="http://www.w3.org/1999/xlink" content-type="dwc:fieldNumber" xlink:type="simple">BC05</named-content>; fieldNotes: <named-content xmlns:xlink="http://www.w3.org/1999/xlink" content-type="dwc:fieldNotes" xlink:type="simple">Collected from 0-2 cm layer of box core using a 300 micron sieve</named-content>; <bold>Record Level:</bold> language: <named-content xmlns:xlink="http://www.w3.org/1999/xlink" content-type="dwc:language" xlink:type="simple">en</named-content>; institutionCode: <named-content xmlns:xlink="http://www.w3.org/1999/xlink" content-type="dwc:institutionCode" xlink:type="simple">NHMUK</named-content>; collectionCode: <named-content xmlns:xlink="http://www.w3.org/1999/xlink" content-type="dwc:collectionCode" xlink:type="simple">ZOO</named-content>; datasetName: <named-content xmlns:xlink="http://www.w3.org/1999/xlink" content-type="dwc:datasetName" xlink:type="simple">ABYSSLINE</named-content>; basisOfRecord: <named-content xmlns:xlink="http://www.w3.org/1999/xlink" content-type="dwc:basisOfRecord" xlink:type="simple">PreservedSpecimen</named-content></p></list-item><list-item><p><bold>Type status:</bold> <named-content xmlns:xlink="http://www.w3.org/1999/xlink" content-type="dwc:typeStatus" xlink:type="simple">Other material</named-content>. <bold>Occurrence:</bold> catalogNumber: <named-content xmlns:xlink="http://www.w3.org/1999/xlink" content-type="dwc:catalogNumber" xlink:type="simple">90e22ace-ef5d-4cb5-a4a5-29fcd55ed660</named-content>; recordNumber: <named-content xmlns:xlink="http://www.w3.org/1999/xlink" content-type="dwc:recordNumber" xlink:type="simple">NHM_119</named-content>; recordedBy: <named-content xmlns:xlink="http://www.w3.org/1999/xlink" content-type="dwc:recordedBy" xlink:type="simple">Adrian Glover, Helena Wiklund, Thomas Dahlgren, Maggie Georgieva</named-content>; individualCount: <named-content xmlns:xlink="http://www.w3.org/1999/xlink" content-type="dwc:individualCount" xlink:type="simple">1</named-content>; preparations: <named-content xmlns:xlink="http://www.w3.org/1999/xlink" content-type="dwc:preparations" xlink:type="simple">tissue and DNA voucher stored in 80% non-denatured ethanol aqueous solution</named-content>; otherCatalogNumbers: <named-content xmlns:xlink="http://www.w3.org/1999/xlink" content-type="dwc:otherCatalogNumbers" xlink:type="simple">5023487</named-content>; associatedSequences: <named-content xmlns:xlink="http://www.w3.org/1999/xlink" content-type="dwc:associatedSequences" xlink:type="simple"><ext-link ext-link-type="uri" xlink:href="http://www.ncbi.nlm.nih.gov/nuccore/KU519562" xlink:type="simple">http://www.ncbi.nlm.nih.gov/nuccore/KU519562</ext-link></named-content>; <bold>Taxon:</bold> taxonConceptID: <named-content xmlns:xlink="http://www.w3.org/1999/xlink" content-type="dwc:taxonConceptID" xlink:type="simple"><tp:taxon-name><tp:taxon-name-part taxon-name-part-type="genus">Ophiotholia</tp:taxon-name-part></tp:taxon-name> sp. (NHM_076)</named-content>; scientificName: <named-content xmlns:xlink="http://www.w3.org/1999/xlink" content-type="dwc:scientificName" xlink:type="simple"><tp:taxon-name><tp:taxon-name-part taxon-name-part-type="genus">Ophiotholia</tp:taxon-name-part></tp:taxon-name></named-content>; kingdom: <named-content xmlns:xlink="http://www.w3.org/1999/xlink" content-type="dwc:kingdom" xlink:type="simple"><tp:taxon-name><tp:taxon-name-part taxon-name-part-type="kingdom">Animalia</tp:taxon-name-part></tp:taxon-name></named-content>; phylum: <named-content xmlns:xlink="http://www.w3.org/1999/xlink" content-type="dwc:phylum" xlink:type="simple"><tp:taxon-name><tp:taxon-name-part taxon-name-part-type="phylum">Echinodermata</tp:taxon-name-part></tp:taxon-name></named-content>; class: <named-content xmlns:xlink="http://www.w3.org/1999/xlink" content-type="dwc:class" xlink:type="simple"><tp:taxon-name><tp:taxon-name-part taxon-name-part-type="class">Ophiuroidea</tp:taxon-name-part></tp:taxon-name></named-content>; order: <named-content xmlns:xlink="http://www.w3.org/1999/xlink" content-type="dwc:order" xlink:type="simple"><tp:taxon-name><tp:taxon-name-part taxon-name-part-type="order">Ophiurina</tp:taxon-name-part></tp:taxon-name></named-content>; family: <named-content xmlns:xlink="http://www.w3.org/1999/xlink" content-type="dwc:family" xlink:type="simple"><tp:taxon-name><tp:taxon-name-part taxon-name-part-type="family">Ophiomycetidae</tp:taxon-name-part></tp:taxon-name></named-content>; genus: <named-content xmlns:xlink="http://www.w3.org/1999/xlink" content-type="dwc:genus" xlink:type="simple"><tp:taxon-name><tp:taxon-name-part taxon-name-part-type="genus">Ophiotholia</tp:taxon-name-part></tp:taxon-name></named-content>; scientificNameAuthorship: <named-content xmlns:xlink="http://www.w3.org/1999/xlink" content-type="dwc:scientificNameAuthorship" xlink:type="simple">Lyman, 1880</named-content>; <bold>Location:</bold> waterBody: <named-content xmlns:xlink="http://www.w3.org/1999/xlink" content-type="dwc:waterBody" xlink:type="simple">Pacific</named-content>; stateProvince: <named-content xmlns:xlink="http://www.w3.org/1999/xlink" content-type="dwc:stateProvince" xlink:type="simple">Clarion Clipperton Zone</named-content>; locality: <named-content xmlns:xlink="http://www.w3.org/1999/xlink" content-type="dwc:locality" xlink:type="simple">UK Seabed Resources Ltd exploration claim UK-1</named-content>; verbatimLocality: <named-content xmlns:xlink="http://www.w3.org/1999/xlink" content-type="dwc:verbatimLocality" xlink:type="simple">UK-1 Stratum A</named-content>; maximumDepthInMeters: <named-content xmlns:xlink="http://www.w3.org/1999/xlink" content-type="dwc:maximumDepthInMeters" xlink:type="simple">4081</named-content>; locationRemarks: <named-content xmlns:xlink="http://www.w3.org/1999/xlink" content-type="dwc:locationRemarks" xlink:type="simple">RV Melville Cruise MV1313</named-content>; decimalLatitude: <named-content xmlns:xlink="http://www.w3.org/1999/xlink" content-type="dwc:decimalLatitude" xlink:type="simple">13.79335</named-content>; decimalLongitude: <named-content xmlns:xlink="http://www.w3.org/1999/xlink" content-type="dwc:decimalLongitude" xlink:type="simple">-116.70308333333</named-content>; geodeticDatum: <named-content xmlns:xlink="http://www.w3.org/1999/xlink" content-type="dwc:geodeticDatum" xlink:type="simple">WGS84</named-content>; <bold>Identification:</bold> identifiedBy: <named-content xmlns:xlink="http://www.w3.org/1999/xlink" content-type="dwc:identifiedBy" xlink:type="simple">Adrian Glover, Helena Wiklund, Thomas Dahlgren</named-content>; dateIdentified: <named-content xmlns:xlink="http://www.w3.org/1999/xlink" content-type="dwc:dateIdentified" xlink:type="simple">2015-06-01</named-content>; identificationRemarks: <named-content xmlns:xlink="http://www.w3.org/1999/xlink" content-type="dwc:identificationRemarks" xlink:type="simple">identified by DNA and morphology</named-content>; <bold>Event:</bold> samplingProtocol: <named-content xmlns:xlink="http://www.w3.org/1999/xlink" content-type="dwc:samplingProtocol" xlink:type="simple">USNEL Box Core</named-content>; eventDate: <named-content xmlns:xlink="http://www.w3.org/1999/xlink" content-type="dwc:eventDate" xlink:type="simple">2013-10-11</named-content>; eventTime: <named-content xmlns:xlink="http://www.w3.org/1999/xlink" content-type="dwc:eventTime" xlink:type="simple">12:30</named-content>; habitat: <named-content xmlns:xlink="http://www.w3.org/1999/xlink" content-type="dwc:habitat" xlink:type="simple">Abyssal plain</named-content>; fieldNumber: <named-content xmlns:xlink="http://www.w3.org/1999/xlink" content-type="dwc:fieldNumber" xlink:type="simple">BC05</named-content>; fieldNotes: <named-content xmlns:xlink="http://www.w3.org/1999/xlink" content-type="dwc:fieldNotes" xlink:type="simple">Collected from 0-2 cm layer of box core using a 300 micron sieve</named-content>; <bold>Record Level:</bold> language: <named-content xmlns:xlink="http://www.w3.org/1999/xlink" content-type="dwc:language" xlink:type="simple">en</named-content>; institutionCode: <named-content xmlns:xlink="http://www.w3.org/1999/xlink" content-type="dwc:institutionCode" xlink:type="simple">NHMUK</named-content>; collectionCode: <named-content xmlns:xlink="http://www.w3.org/1999/xlink" content-type="dwc:collectionCode" xlink:type="simple">ZOO</named-content>; datasetName: <named-content xmlns:xlink="http://www.w3.org/1999/xlink" content-type="dwc:datasetName" xlink:type="simple">ABYSSLINE</named-content>; basisOfRecord: <named-content xmlns:xlink="http://www.w3.org/1999/xlink" content-type="dwc:basisOfRecord" xlink:type="simple">PreservedSpecimen</named-content></p></list-item></list></tp:treatment-sec><tp:treatment-sec sec-type="Description"><title>Description</title><p>Voucher material, consisting of a series of fragments of arms and one partial disc. All material specimens form a monophyletic clade based on DNA. Arm processes (parasols) suggestive of <italic><tp:taxon-name><tp:taxon-name-part taxon-name-part-type="genus">Ophiotholia</tp:taxon-name-part></tp:taxon-name></italic> sp affinity. In NHM_076, arms are 0.31mm wide, with parasol-shaped processes of 0.19mm in length, parasols, 0.048mm in width (Fig. <xref ref-type="fig" rid="F1644924">21</xref>).</p><p>Genetic data for this taxa with new GenBank accession numbers are provided in Table <xref ref-type="table" rid="T1665743">2</xref></p></tp:treatment-sec><tp:treatment-sec sec-type="Diagnosis"><title>Diagnosis</title><p>Forms a unique monophyletic clade distinct from other AB01 specimens. Morphologically perhaps close to <italic><tp:taxon-name><tp:taxon-name-part taxon-name-part-type="genus">Ophiotholia</tp:taxon-name-part></tp:taxon-name></italic> but requires further sampling.</p></tp:treatment-sec><tp:treatment-sec sec-type="Ecology"><title>Ecology</title><p>Specimens recovered from two box cores, two specimens from each. Specimens from the same box cores genetically identical, so could be fragments of the same species.</p></tp:treatment-sec><tp:treatment-sec><!--Section generated to contain objects referenced in tp:taxon-treatment.--><fig id="F1644924" position="float" orientation="portrait"><label>Figure 21.</label><caption><p><italic><tp:taxon-name><tp:taxon-name-part taxon-name-part-type="genus">Ophiotholia</tp:taxon-name-part></tp:taxon-name></italic> sp. specimen fragments, identified through DNA. (a) NHM_076. (b) NHM_076 detail. (c) NHM_104. (d) NHM_78. Scale bars (a) 300µm, (b) 200µm, (c) 500µm, (d) 1mm. Image attribution Glover, Dahlgren &amp; Wiklund, 2015.</p></caption><graphic xmlns:xlink="http://www.w3.org/1999/xlink" xlink:href="biodiversity_data_journal-4-e7251-g021.jpg" position="float" id="oo_46903.jpg" orientation="portrait" xlink:type="simple"/></fig><table-wrap id="T1665743" position="float" orientation="portrait"><label>Table 2.</label><caption><p>Taxon treatments presented in this paper. Includes Natural History Museum global unique identifier (GUID) which link to the record in the Museum Data Portal (data.nhm.ac.uk), new NCBI GenBank accession numbers (GenBank#), ABYSSLINE Record number (ABYSSLINE_Record#) and NHM Molecular Collection Facility sample ID number (NHMUK_MCF#). Record numbers include both material archived at NHM (all tissue samples and DNA samples, plus some morphological material including whole specimens for some taxa) and material currently housed at the Craig R Smith lab, University of Hawaii (larger 'megafaunal' material indicated by CS numbers in the ABYSSLINE record#). GenBank numbers for data downloaded from GenBank for phylogenetic analysis are presented in Suppl. material <xref ref-type="supplementary-material" rid="S2010448">1</xref>.</p></caption><table rules="all" border="0"><tbody><tr><td rowspan="1" colspan="1">
              <bold>Class</bold>
            </td><td rowspan="1" colspan="1" style="width: 62px;">
              <bold>Morphological identification</bold>
            </td><td rowspan="1" colspan="1" style="width: 156px;">
              <bold>GUID</bold>
            </td><td rowspan="1" colspan="1">
              <bold>ABYSSLINE_</bold>
              <break/>
              <bold>record#</bold>
            </td><td rowspan="1" colspan="1">
              <bold>NHMUK_</bold>
              <break/>
              <bold>MCF#</bold>
            </td><td rowspan="1" colspan="1">
              <bold>Genbank_</bold>
              <break/>
              <bold>CO1#</bold>
            </td><td rowspan="1" colspan="1">
              <bold>Genbank_</bold>
              <break/>
              <bold>16S#</bold>
            </td><td rowspan="1" colspan="1">
              <bold>Genbank_</bold>
              <break/>
              <bold>18S#</bold>
            </td></tr><tr><td rowspan="1" colspan="1">
              <tp:taxon-name>
                <tp:taxon-name-part taxon-name-part-type="class">Asteroidea</tp:taxon-name-part>
              </tp:taxon-name>
            </td><td rowspan="1" colspan="1" style="width: 62px;"><tp:taxon-name><tp:taxon-name-part taxon-name-part-type="class">Asteroidea</tp:taxon-name-part></tp:taxon-name> sp. (NHM_054)</td><td rowspan="1" colspan="1" style="width: 156px;">
              <ext-link xmlns:xlink="http://www.w3.org/1999/xlink" ext-link-type="uri" xlink:href="http://data.nhm.ac.uk/object/de4bd6ce-07fe-496e-bffc-67a4c6b9782c" xlink:type="simple">de4bd6ce-07fe-496e-bffc-67a4c6b9782c</ext-link>
            </td><td rowspan="1" colspan="1">NHM_054</td><td rowspan="1" colspan="1">185546311</td><td rowspan="1" colspan="1">---</td><td rowspan="1" colspan="1">
              <ext-link xmlns:xlink="http://www.w3.org/1999/xlink" ext-link-type="uri" xlink:href="http://www.ncbi.nlm.nih.gov/nucleotide/KU519512" xlink:type="simple">KU519512</ext-link>
            </td><td rowspan="1" colspan="1">
              <ext-link xmlns:xlink="http://www.w3.org/1999/xlink" ext-link-type="uri" xlink:href="http://www.ncbi.nlm.nih.gov/nucleotide/KU519530" xlink:type="simple">KU519530</ext-link>
            </td></tr><tr><td rowspan="1" colspan="1">
              <tp:taxon-name>
                <tp:taxon-name-part taxon-name-part-type="class">Asteroidea</tp:taxon-name-part>
              </tp:taxon-name>
            </td><td rowspan="1" colspan="1" style="width: 62px;"><tp:taxon-name><tp:taxon-name-part taxon-name-part-type="class">Asteroidea</tp:taxon-name-part></tp:taxon-name> sp. (NHM_054)</td><td rowspan="1" colspan="1" style="width: 156px;">
              <ext-link xmlns:xlink="http://www.w3.org/1999/xlink" ext-link-type="uri" xlink:href="http://data.nhm.ac.uk/object/bc03fc1a-3613-41a2-b1f1-bf905e0fa6d0" xlink:type="simple">bc03fc1a-3613-41a2-b1f1-bf905e0fa6d0</ext-link>
            </td><td rowspan="1" colspan="1">NHM_375</td><td rowspan="1" colspan="1">185546346</td><td rowspan="1" colspan="1">---</td><td rowspan="1" colspan="1">
              <ext-link xmlns:xlink="http://www.w3.org/1999/xlink" ext-link-type="uri" xlink:href="http://www.ncbi.nlm.nih.gov/nucleotide/KU519528" xlink:type="simple">KU519528</ext-link>
            </td><td rowspan="1" colspan="1">---</td></tr><tr><td rowspan="1" colspan="1">
              <tp:taxon-name>
                <tp:taxon-name-part taxon-name-part-type="class">Asteroidea</tp:taxon-name-part>
              </tp:taxon-name>
            </td><td rowspan="1" colspan="1" style="width: 62px;">
              <tp:taxon-name><tp:taxon-name-part taxon-name-part-type="genus">Freyastera</tp:taxon-name-part> <tp:taxon-name-part taxon-name-part-type="uncertainty-rank">cf.</tp:taxon-name-part> <tp:taxon-name-part taxon-name-part-type="species">benthophila</tp:taxon-name-part></tp:taxon-name>
            </td><td rowspan="1" colspan="1" style="width: 156px;">
              <ext-link xmlns:xlink="http://www.w3.org/1999/xlink" ext-link-type="uri" xlink:href="http://data.nhm.ac.uk/object/b7ffe7a2-7be1-4d4f-b784-7aaecf0ee743" xlink:type="simple">b7ffe7a2-7be1-4d4f-b784-7aaecf0ee743</ext-link>
            </td><td rowspan="1" colspan="1">NHM_413 AB01_CS10</td><td rowspan="1" colspan="1">185546349</td><td rowspan="1" colspan="1">
              <ext-link xmlns:xlink="http://www.w3.org/1999/xlink" ext-link-type="uri" xlink:href="http://www.ncbi.nlm.nih.gov/nucleotide/KU519550" xlink:type="simple">KU519550</ext-link>
            </td><td rowspan="1" colspan="1">
              <ext-link xmlns:xlink="http://www.w3.org/1999/xlink" ext-link-type="uri" xlink:href="http://www.ncbi.nlm.nih.gov/nucleotide/KU519518" xlink:type="simple">KU519518</ext-link>
            </td><td rowspan="1" colspan="1">
              <ext-link xmlns:xlink="http://www.w3.org/1999/xlink" ext-link-type="uri" xlink:href="http://www.ncbi.nlm.nih.gov/nucleotide/KU519535" xlink:type="simple">KU519535</ext-link>
            </td></tr><tr><td rowspan="1" colspan="1">
              <tp:taxon-name>
                <tp:taxon-name-part taxon-name-part-type="class">Asteroidea</tp:taxon-name-part>
              </tp:taxon-name>
            </td><td rowspan="1" colspan="1" style="width: 62px;">
              <tp:taxon-name><tp:taxon-name-part taxon-name-part-type="genus">Freyastera</tp:taxon-name-part> <tp:taxon-name-part taxon-name-part-type="uncertainty-rank">cf.</tp:taxon-name-part> <tp:taxon-name-part taxon-name-part-type="species">benthophila</tp:taxon-name-part></tp:taxon-name>
            </td><td rowspan="1" colspan="1" style="width: 156px;">
              <ext-link xmlns:xlink="http://www.w3.org/1999/xlink" ext-link-type="uri" xlink:href="http://data.nhm.ac.uk/object/16599946-2aba-4710-98e6-43c522061878" xlink:type="simple">16599946-2aba-4710-98e6-43c522061878</ext-link>
            </td><td rowspan="1" colspan="1">NHM_421</td><td rowspan="1" colspan="1">185546363</td><td rowspan="1" colspan="1">
              <ext-link xmlns:xlink="http://www.w3.org/1999/xlink" ext-link-type="uri" xlink:href="http://www.ncbi.nlm.nih.gov/nucleotide/KU519551" xlink:type="simple">KU519551</ext-link>
            </td><td rowspan="1" colspan="1">---</td><td rowspan="1" colspan="1">---</td></tr><tr><td rowspan="1" colspan="1">
              <tp:taxon-name>
                <tp:taxon-name-part taxon-name-part-type="class">Asteroidea</tp:taxon-name-part>
              </tp:taxon-name>
            </td><td rowspan="1" colspan="1" style="width: 62px;">
              <tp:taxon-name><tp:taxon-name-part taxon-name-part-type="genus">Porcellanaster</tp:taxon-name-part> <tp:taxon-name-part taxon-name-part-type="uncertainty-rank">cf.</tp:taxon-name-part> <tp:taxon-name-part taxon-name-part-type="species">ceruleus</tp:taxon-name-part></tp:taxon-name>
            </td><td rowspan="1" colspan="1" style="width: 156px;">
              <ext-link xmlns:xlink="http://www.w3.org/1999/xlink" ext-link-type="uri" xlink:href="http://data.nhm.ac.uk/object/c57f1bd3-1b32-41e6-8e1d-0ad6472e4327" xlink:type="simple">c57f1bd3-1b32-41e6-8e1d-0ad6472e4327</ext-link>
            </td><td rowspan="1" colspan="1">NHM_168</td><td rowspan="1" colspan="1">185546321</td><td rowspan="1" colspan="1">
              <ext-link xmlns:xlink="http://www.w3.org/1999/xlink" ext-link-type="uri" xlink:href="http://www.ncbi.nlm.nih.gov/nucleotide/KU519568" xlink:type="simple">KU519568</ext-link>
            </td><td rowspan="1" colspan="1">---</td><td rowspan="1" colspan="1">---</td></tr><tr><td rowspan="1" colspan="1">
              <tp:taxon-name>
                <tp:taxon-name-part taxon-name-part-type="class">Asteroidea</tp:taxon-name-part>
              </tp:taxon-name>
            </td><td rowspan="1" colspan="1" style="width: 62px;">
              <tp:taxon-name><tp:taxon-name-part taxon-name-part-type="genus">Porcellanaster</tp:taxon-name-part> <tp:taxon-name-part taxon-name-part-type="uncertainty-rank">cf.</tp:taxon-name-part> <tp:taxon-name-part taxon-name-part-type="species">ceruleus</tp:taxon-name-part></tp:taxon-name>
            </td><td rowspan="1" colspan="1" style="width: 156px;">
              <ext-link xmlns:xlink="http://www.w3.org/1999/xlink" ext-link-type="uri" xlink:href="http://data.nhm.ac.uk/object/7e8ca2d8-aea1-45bd-b7e0-d0575cadd82d" xlink:type="simple">7e8ca2d8-aea1-45bd-b7e0-d0575cadd82d</ext-link>
            </td><td rowspan="1" colspan="1">NHM_200</td><td rowspan="1" colspan="1">185546325</td><td rowspan="1" colspan="1">
              <ext-link xmlns:xlink="http://www.w3.org/1999/xlink" ext-link-type="uri" xlink:href="http://www.ncbi.nlm.nih.gov/nucleotide/KU519569" xlink:type="simple">KU519569</ext-link>
            </td><td rowspan="1" colspan="1">---</td><td rowspan="1" colspan="1">---</td></tr><tr><td rowspan="1" colspan="1">
              <tp:taxon-name>
                <tp:taxon-name-part taxon-name-part-type="class">Asteroidea</tp:taxon-name-part>
              </tp:taxon-name>
            </td><td rowspan="1" colspan="1" style="width: 62px;">
              <tp:taxon-name><tp:taxon-name-part taxon-name-part-type="genus">Porcellanaster</tp:taxon-name-part> <tp:taxon-name-part taxon-name-part-type="uncertainty-rank">cf.</tp:taxon-name-part> <tp:taxon-name-part taxon-name-part-type="species">ceruleus</tp:taxon-name-part></tp:taxon-name>
            </td><td rowspan="1" colspan="1" style="width: 156px;">
              <ext-link xmlns:xlink="http://www.w3.org/1999/xlink" ext-link-type="uri" xlink:href="http://data.nhm.ac.uk/object/95d0bd7f-0df9-47e4-8003-cd12007d54b4" xlink:type="simple">95d0bd7f-0df9-47e4-8003-cd12007d54b4</ext-link>
            </td><td rowspan="1" colspan="1">NHM_253</td><td rowspan="1" colspan="1">185546332</td><td rowspan="1" colspan="1">
              <ext-link xmlns:xlink="http://www.w3.org/1999/xlink" ext-link-type="uri" xlink:href="http://www.ncbi.nlm.nih.gov/nucleotide/KU519570" xlink:type="simple">KU519570</ext-link>
            </td><td rowspan="1" colspan="1">
              <ext-link xmlns:xlink="http://www.w3.org/1999/xlink" ext-link-type="uri" xlink:href="http://www.ncbi.nlm.nih.gov/nucleotide/KU519525" xlink:type="simple">KU519525</ext-link>
            </td><td rowspan="1" colspan="1">
              <ext-link xmlns:xlink="http://www.w3.org/1999/xlink" ext-link-type="uri" xlink:href="http://www.ncbi.nlm.nih.gov/nucleotide/KU519542" xlink:type="simple">KU519542</ext-link>
            </td></tr><tr><td rowspan="1" colspan="1">
              <tp:taxon-name>
                <tp:taxon-name-part taxon-name-part-type="class">Asteroidea</tp:taxon-name-part>
              </tp:taxon-name>
            </td><td rowspan="1" colspan="1" style="width: 62px;">
              <tp:taxon-name><tp:taxon-name-part taxon-name-part-type="genus">Porcellanaster</tp:taxon-name-part> <tp:taxon-name-part taxon-name-part-type="uncertainty-rank">cf.</tp:taxon-name-part> <tp:taxon-name-part taxon-name-part-type="species">ceruleus</tp:taxon-name-part></tp:taxon-name>
            </td><td rowspan="1" colspan="1" style="width: 156px;">
              <ext-link xmlns:xlink="http://www.w3.org/1999/xlink" ext-link-type="uri" xlink:href="http://data.nhm.ac.uk/object/d15a68e0-b2b3-40b4-8cab-0563609cc80d" xlink:type="simple">d15a68e0-b2b3-40b4-8cab-0563609cc80d</ext-link>
            </td><td rowspan="1" colspan="1">NHM_267</td><td rowspan="1" colspan="1">185546329</td><td rowspan="1" colspan="1">
              <ext-link xmlns:xlink="http://www.w3.org/1999/xlink" ext-link-type="uri" xlink:href="http://www.ncbi.nlm.nih.gov/nucleotide/KU519571" xlink:type="simple">KU519571</ext-link>
            </td><td rowspan="1" colspan="1">---</td><td rowspan="1" colspan="1">---</td></tr><tr><td rowspan="1" colspan="1">
              <tp:taxon-name>
                <tp:taxon-name-part taxon-name-part-type="class">Asteroidea</tp:taxon-name-part>
              </tp:taxon-name>
            </td><td rowspan="1" colspan="1" style="width: 62px;">
              <tp:taxon-name><tp:taxon-name-part taxon-name-part-type="genus">Porcellanaster</tp:taxon-name-part> <tp:taxon-name-part taxon-name-part-type="uncertainty-rank">cf.</tp:taxon-name-part> <tp:taxon-name-part taxon-name-part-type="species">ceruleus</tp:taxon-name-part></tp:taxon-name>
            </td><td rowspan="1" colspan="1" style="width: 156px;">
              <ext-link xmlns:xlink="http://www.w3.org/1999/xlink" ext-link-type="uri" xlink:href="http://data.nhm.ac.uk/object/76acc5a2-6e0e-4599-8104-b8e243af10c4" xlink:type="simple">76acc5a2-6e0e-4599-8104-b8e243af10c4</ext-link>
            </td><td rowspan="1" colspan="1">NHM_408</td><td rowspan="1" colspan="1">185546348</td><td rowspan="1" colspan="1">
              <ext-link xmlns:xlink="http://www.w3.org/1999/xlink" ext-link-type="uri" xlink:href="http://www.ncbi.nlm.nih.gov/nucleotide/KU519572" xlink:type="simple">KU519572</ext-link>
            </td><td rowspan="1" colspan="1">---</td><td rowspan="1" colspan="1">---</td></tr><tr><td rowspan="1" colspan="1">
              <tp:taxon-name>
                <tp:taxon-name-part taxon-name-part-type="class">Asteroidea</tp:taxon-name-part>
              </tp:taxon-name>
            </td><td rowspan="1" colspan="1" style="width: 62px;">
              <tp:taxon-name><tp:taxon-name-part taxon-name-part-type="genus">Styracaster</tp:taxon-name-part> <tp:taxon-name-part taxon-name-part-type="species">paucispinus</tp:taxon-name-part></tp:taxon-name>
            </td><td rowspan="1" colspan="1" style="width: 156px;">
              <ext-link xmlns:xlink="http://www.w3.org/1999/xlink" ext-link-type="uri" xlink:href="http://data.nhm.ac.uk/object/4ae2430e-549e-47f2-ba5d-0e9a08443d31" xlink:type="simple">4ae2430e-549e-47f2-ba5d-0e9a08443d31</ext-link>
            </td><td rowspan="1" colspan="1">NHM_374</td><td rowspan="1" colspan="1">185546345</td><td rowspan="1" colspan="1">
              <ext-link xmlns:xlink="http://www.w3.org/1999/xlink" ext-link-type="uri" xlink:href="http://www.ncbi.nlm.nih.gov/nucleotide/KU519573" xlink:type="simple">KU519573</ext-link>
            </td><td rowspan="1" colspan="1">
              <ext-link xmlns:xlink="http://www.w3.org/1999/xlink" ext-link-type="uri" xlink:href="http://www.ncbi.nlm.nih.gov/nucleotide/KU519527" xlink:type="simple">KU519527</ext-link>
            </td><td rowspan="1" colspan="1">
              <ext-link xmlns:xlink="http://www.w3.org/1999/xlink" ext-link-type="uri" xlink:href="http://www.ncbi.nlm.nih.gov/nucleotide/KU519543" xlink:type="simple">KU519543</ext-link>
            </td></tr><tr><td rowspan="1" colspan="1">
              <tp:taxon-name>
                <tp:taxon-name-part taxon-name-part-type="class">Crinoidea</tp:taxon-name-part>
              </tp:taxon-name>
            </td><td rowspan="1" colspan="1" style="width: 62px;"><tp:taxon-name><tp:taxon-name-part taxon-name-part-type="class">Crinoidea</tp:taxon-name-part></tp:taxon-name> sp. (NHM_008)</td><td rowspan="1" colspan="1" style="width: 156px;">
              <ext-link xmlns:xlink="http://www.w3.org/1999/xlink" ext-link-type="uri" xlink:href="http://data.nhm.ac.uk/object/b2a871bf-46d5-4639-a839-427a3efa848c" xlink:type="simple">b2a871bf-46d5-4639-a839-427a3efa848c</ext-link>
            </td><td rowspan="1" colspan="1">NHM_008</td><td rowspan="1" colspan="1">185546315</td><td rowspan="1" colspan="1">
              <ext-link xmlns:xlink="http://www.w3.org/1999/xlink" ext-link-type="uri" xlink:href="http://www.ncbi.nlm.nih.gov/nucleotide/KU519547" xlink:type="simple">KU519547</ext-link>
            </td><td rowspan="1" colspan="1">
              <ext-link xmlns:xlink="http://www.w3.org/1999/xlink" ext-link-type="uri" xlink:href="http://www.ncbi.nlm.nih.gov/nucleotide/KU519514" xlink:type="simple">KU519514</ext-link>
            </td><td rowspan="1" colspan="1">
              <ext-link xmlns:xlink="http://www.w3.org/1999/xlink" ext-link-type="uri" xlink:href="http://www.ncbi.nlm.nih.gov/nucleotide/KU519531" xlink:type="simple">KU519531</ext-link>
            </td></tr><tr><td rowspan="1" colspan="1">
              <tp:taxon-name>
                <tp:taxon-name-part taxon-name-part-type="class">Crinoidea</tp:taxon-name-part>
              </tp:taxon-name>
            </td><td rowspan="1" colspan="1" style="width: 62px;"><tp:taxon-name><tp:taxon-name-part taxon-name-part-type="class">Crinoidea</tp:taxon-name-part></tp:taxon-name> sp. (NHM_055)</td><td rowspan="1" colspan="1" style="width: 156px;">
              <ext-link xmlns:xlink="http://www.w3.org/1999/xlink" ext-link-type="uri" xlink:href="http://data.nhm.ac.uk/object/280c758b-5287-4a13-9f45-f6a6150b37d0" xlink:type="simple">280c758b-5287-4a13-9f45-f6a6150b37d0</ext-link>
            </td><td rowspan="1" colspan="1">NHM_055</td><td rowspan="1" colspan="1">185546310</td><td rowspan="1" colspan="1">
              <ext-link xmlns:xlink="http://www.w3.org/1999/xlink" ext-link-type="uri" xlink:href="http://www.ncbi.nlm.nih.gov/nucleotide/KU519548" xlink:type="simple">KU519548</ext-link>
            </td><td rowspan="1" colspan="1">
              <ext-link xmlns:xlink="http://www.w3.org/1999/xlink" ext-link-type="uri" xlink:href="http://www.ncbi.nlm.nih.gov/nucleotide/KU519515" xlink:type="simple">KU519515</ext-link>
            </td><td rowspan="1" colspan="1">
              <ext-link xmlns:xlink="http://www.w3.org/1999/xlink" ext-link-type="uri" xlink:href="http://www.ncbi.nlm.nih.gov/nucleotide/KU519532" xlink:type="simple">KU519532</ext-link>
            </td></tr><tr><td rowspan="1" colspan="1">
              <tp:taxon-name>
                <tp:taxon-name-part taxon-name-part-type="class">Crinoidea</tp:taxon-name-part>
              </tp:taxon-name>
            </td><td rowspan="1" colspan="1" style="width: 62px;"><tp:taxon-name><tp:taxon-name-part taxon-name-part-type="class">Crinoidea</tp:taxon-name-part></tp:taxon-name> sp. (NHM_056)</td><td rowspan="1" colspan="1" style="width: 156px;">
              <ext-link xmlns:xlink="http://www.w3.org/1999/xlink" ext-link-type="uri" xlink:href="http://data.nhm.ac.uk/object/92825c07-a16d-4c5e-a8e9-4fbcdc8cf44a" xlink:type="simple">92825c07-a16d-4c5e-a8e9-4fbcdc8cf44a</ext-link>
            </td><td rowspan="1" colspan="1">NHM_056</td><td rowspan="1" colspan="1">185546309</td><td rowspan="1" colspan="1">---</td><td rowspan="1" colspan="1">
              <ext-link xmlns:xlink="http://www.w3.org/1999/xlink" ext-link-type="uri" xlink:href="http://www.ncbi.nlm.nih.gov/nucleotide/KU519516" xlink:type="simple">KU519516</ext-link>
            </td><td rowspan="1" colspan="1">
              <ext-link xmlns:xlink="http://www.w3.org/1999/xlink" ext-link-type="uri" xlink:href="http://www.ncbi.nlm.nih.gov/nucleotide/KU519533" xlink:type="simple">KU519533</ext-link>
            </td></tr><tr><td rowspan="1" colspan="1">
              <tp:taxon-name>
                <tp:taxon-name-part taxon-name-part-type="class">Crinoidea</tp:taxon-name-part>
              </tp:taxon-name>
            </td><td rowspan="1" colspan="1" style="width: 62px;"><tp:taxon-name><tp:taxon-name-part taxon-name-part-type="class">Crinoidea</tp:taxon-name-part></tp:taxon-name> sp. (NHM_300)</td><td rowspan="1" colspan="1" style="width: 156px;">
              <ext-link xmlns:xlink="http://www.w3.org/1999/xlink" ext-link-type="uri" xlink:href="http://data.nhm.ac.uk/object/2866f91e-b99e-4703-a9d3-fe1876df1da1" xlink:type="simple">2866f91e-b99e-4703-a9d3-fe1876df1da1</ext-link>
            </td><td rowspan="1" colspan="1">NHM_300</td><td rowspan="1" colspan="1">185546328</td><td rowspan="1" colspan="1">
              <ext-link xmlns:xlink="http://www.w3.org/1999/xlink" ext-link-type="uri" xlink:href="http://www.ncbi.nlm.nih.gov/nucleotide/KU519549" xlink:type="simple">KU519549</ext-link>
            </td><td rowspan="1" colspan="1">
              <ext-link xmlns:xlink="http://www.w3.org/1999/xlink" ext-link-type="uri" xlink:href="http://www.ncbi.nlm.nih.gov/nucleotide/KU519517" xlink:type="simple">KU519517</ext-link>
            </td><td rowspan="1" colspan="1">
              <ext-link xmlns:xlink="http://www.w3.org/1999/xlink" ext-link-type="uri" xlink:href="http://www.ncbi.nlm.nih.gov/nucleotide/KU519534" xlink:type="simple">KU519534</ext-link>
            </td></tr><tr><td rowspan="1" colspan="1">
              <tp:taxon-name>
                <tp:taxon-name-part taxon-name-part-type="class">Holothuroidea</tp:taxon-name-part>
              </tp:taxon-name>
            </td><td rowspan="1" colspan="1" style="width: 62px;">
              <tp:taxon-name><tp:taxon-name-part taxon-name-part-type="genus">Benthodytes</tp:taxon-name-part> <tp:taxon-name-part taxon-name-part-type="uncertainty-rank">cf.</tp:taxon-name-part> <tp:taxon-name-part taxon-name-part-type="species">sanguinolenta</tp:taxon-name-part></tp:taxon-name>
            </td><td rowspan="1" colspan="1" style="width: 156px;">
              <ext-link xmlns:xlink="http://www.w3.org/1999/xlink" ext-link-type="uri" xlink:href="http://data.nhm.ac.uk/object/d0062182-89dc-4deb-b746-688289783b5f" xlink:type="simple">d0062182-89dc-4deb-b746-688289783b5f</ext-link>
            </td><td rowspan="1" colspan="1">NHM_216 AB01_CS03</td><td rowspan="1" colspan="1">185546339</td><td rowspan="1" colspan="1">
              <ext-link xmlns:xlink="http://www.w3.org/1999/xlink" ext-link-type="uri" xlink:href="http://www.ncbi.nlm.nih.gov/nucleotide/KU519546" xlink:type="simple">KU519546</ext-link>
            </td><td rowspan="1" colspan="1">
              <ext-link xmlns:xlink="http://www.w3.org/1999/xlink" ext-link-type="uri" xlink:href="http://www.ncbi.nlm.nih.gov/nucleotide/KU519513" xlink:type="simple">KU519513</ext-link>
            </td><td rowspan="1" colspan="1">---</td></tr><tr><td rowspan="1" colspan="1">
              <tp:taxon-name>
                <tp:taxon-name-part taxon-name-part-type="class">Holothuroidea</tp:taxon-name-part>
              </tp:taxon-name>
            </td><td rowspan="1" colspan="1" style="width: 62px;">
              <tp:taxon-name><tp:taxon-name-part taxon-name-part-type="genus">Psychropotes</tp:taxon-name-part> <tp:taxon-name-part taxon-name-part-type="uncertainty-rank">cf.</tp:taxon-name-part> <tp:taxon-name-part taxon-name-part-type="species">semperiana</tp:taxon-name-part></tp:taxon-name>
            </td><td rowspan="1" colspan="1" style="width: 156px;">
              <ext-link xmlns:xlink="http://www.w3.org/1999/xlink" ext-link-type="uri" xlink:href="http://data.nhm.ac.uk/object/38c16bec-7bf9-4c2b-b862-5da460ba6c0c" xlink:type="simple">38c16bec-7bf9-4c2b-b862-5da460ba6c0c</ext-link>
            </td><td rowspan="1" colspan="1">NHM_220 AB01_CS05</td><td rowspan="1" colspan="1">185546335</td><td rowspan="1" colspan="1">---</td><td rowspan="1" colspan="1">
              <ext-link xmlns:xlink="http://www.w3.org/1999/xlink" ext-link-type="uri" xlink:href="http://www.ncbi.nlm.nih.gov/nucleotide/KU519526" xlink:type="simple">KU519526</ext-link>
            </td><td rowspan="1" colspan="1">---</td></tr><tr><td rowspan="1" colspan="1">
              <tp:taxon-name>
                <tp:taxon-name-part taxon-name-part-type="class">Ophiuroidea</tp:taxon-name-part>
              </tp:taxon-name>
            </td><td rowspan="1" colspan="1" style="width: 62px;">
              <tp:taxon-name><tp:taxon-name-part taxon-name-part-type="genus">Amphioplus</tp:taxon-name-part> <tp:taxon-name-part taxon-name-part-type="uncertainty-rank">cf.</tp:taxon-name-part> <tp:taxon-name-part taxon-name-part-type="species">daleus</tp:taxon-name-part></tp:taxon-name>
            </td><td rowspan="1" colspan="1" style="width: 156px;">
              <ext-link xmlns:xlink="http://www.w3.org/1999/xlink" ext-link-type="uri" xlink:href="http://data.nhm.ac.uk/object/72db478a-ea4f-4f3e-be08-95ec9fb4d20e" xlink:type="simple">72db478a-ea4f-4f3e-be08-95ec9fb4d20e</ext-link>
            </td><td rowspan="1" colspan="1">NHM_094</td><td rowspan="1" colspan="1">185546316</td><td rowspan="1" colspan="1">
              <ext-link xmlns:xlink="http://www.w3.org/1999/xlink" ext-link-type="uri" xlink:href="http://www.ncbi.nlm.nih.gov/nucleotide/KU519544" xlink:type="simple">KU519544</ext-link>
            </td><td rowspan="1" colspan="1">---</td><td rowspan="1" colspan="1">---</td></tr><tr><td rowspan="1" colspan="1">
              <tp:taxon-name>
                <tp:taxon-name-part taxon-name-part-type="class">Ophiuroidea</tp:taxon-name-part>
              </tp:taxon-name>
            </td><td rowspan="1" colspan="1" style="width: 62px;">
              <tp:taxon-name><tp:taxon-name-part taxon-name-part-type="genus">Amphioplus</tp:taxon-name-part> <tp:taxon-name-part taxon-name-part-type="uncertainty-rank">cf.</tp:taxon-name-part> <tp:taxon-name-part taxon-name-part-type="species">daleus</tp:taxon-name-part></tp:taxon-name>
            </td><td rowspan="1" colspan="1" style="width: 156px;">
              <ext-link xmlns:xlink="http://www.w3.org/1999/xlink" ext-link-type="uri" xlink:href="http://data.nhm.ac.uk/object/15e6ddc7-3ca7-453c-bba5-f84888716505" xlink:type="simple">15e6ddc7-3ca7-453c-bba5-f84888716505</ext-link>
            </td><td rowspan="1" colspan="1">NHM_447 AB01_CS15</td><td rowspan="1" colspan="1">185546357</td><td rowspan="1" colspan="1">
              <ext-link xmlns:xlink="http://www.w3.org/1999/xlink" ext-link-type="uri" xlink:href="http://www.ncbi.nlm.nih.gov/nucleotide/KU519545" xlink:type="simple">KU519545</ext-link>
            </td><td rowspan="1" colspan="1">
              <ext-link xmlns:xlink="http://www.w3.org/1999/xlink" ext-link-type="uri" xlink:href="http://www.ncbi.nlm.nih.gov/nucleotide/KU519511" xlink:type="simple">KU519511</ext-link>
            </td><td rowspan="1" colspan="1">
              <ext-link xmlns:xlink="http://www.w3.org/1999/xlink" ext-link-type="uri" xlink:href="http://www.ncbi.nlm.nih.gov/nucleotide/KU519529" xlink:type="simple">KU519529</ext-link>
            </td></tr><tr><td rowspan="1" colspan="1">
              <tp:taxon-name>
                <tp:taxon-name-part taxon-name-part-type="class">Ophiuroidea</tp:taxon-name-part>
              </tp:taxon-name>
            </td><td rowspan="1" colspan="1" style="width: 62px;">
              <tp:taxon-name><tp:taxon-name-part taxon-name-part-type="genus">Ophiomusium</tp:taxon-name-part> <tp:taxon-name-part taxon-name-part-type="uncertainty-rank">cf.</tp:taxon-name-part> <tp:taxon-name-part taxon-name-part-type="species">glabrum</tp:taxon-name-part></tp:taxon-name>
            </td><td rowspan="1" colspan="1" style="width: 156px;">
              <ext-link xmlns:xlink="http://www.w3.org/1999/xlink" ext-link-type="uri" xlink:href="http://data.nhm.ac.uk/object/c1c4d8f3-6cd5-439f-a546-943b5e2e8d8f" xlink:type="simple">c1c4d8f3-6cd5-439f-a546-943b5e2e8d8f</ext-link>
            </td><td rowspan="1" colspan="1">NHM_009</td><td rowspan="1" colspan="1">185546314</td><td rowspan="1" colspan="1">
              <ext-link xmlns:xlink="http://www.w3.org/1999/xlink" ext-link-type="uri" xlink:href="http://www.ncbi.nlm.nih.gov/nucleotide/KU519552" xlink:type="simple">KU519552</ext-link>
            </td><td rowspan="1" colspan="1">---</td><td rowspan="1" colspan="1">---</td></tr><tr><td rowspan="1" colspan="1">
              <tp:taxon-name>
                <tp:taxon-name-part taxon-name-part-type="class">Ophiuroidea</tp:taxon-name-part>
              </tp:taxon-name>
            </td><td rowspan="1" colspan="1" style="width: 62px;">
              <tp:taxon-name><tp:taxon-name-part taxon-name-part-type="genus">Ophiomusium</tp:taxon-name-part> <tp:taxon-name-part taxon-name-part-type="uncertainty-rank">cf.</tp:taxon-name-part> <tp:taxon-name-part taxon-name-part-type="species">glabrum</tp:taxon-name-part></tp:taxon-name>
            </td><td rowspan="1" colspan="1" style="width: 156px;">
              <ext-link xmlns:xlink="http://www.w3.org/1999/xlink" ext-link-type="uri" xlink:href="http://data.nhm.ac.uk/object/4d6f6aaf-93fd-4629-b224-2ce8dd3320f6" xlink:type="simple">4d6f6aaf-93fd-4629-b224-2ce8dd3320f6</ext-link>
            </td><td rowspan="1" colspan="1">NHM_124 AB01_CS02</td><td rowspan="1" colspan="1">185546319</td><td rowspan="1" colspan="1">
              <ext-link xmlns:xlink="http://www.w3.org/1999/xlink" ext-link-type="uri" xlink:href="http://www.ncbi.nlm.nih.gov/nucleotide/KU519553" xlink:type="simple">KU519553</ext-link>
            </td><td rowspan="1" colspan="1">---</td><td rowspan="1" colspan="1">---</td></tr><tr><td rowspan="1" colspan="1">
              <tp:taxon-name>
                <tp:taxon-name-part taxon-name-part-type="class">Ophiuroidea</tp:taxon-name-part>
              </tp:taxon-name>
            </td><td rowspan="1" colspan="1" style="width: 62px;">
              <tp:taxon-name><tp:taxon-name-part taxon-name-part-type="genus">Ophiomusium</tp:taxon-name-part> <tp:taxon-name-part taxon-name-part-type="uncertainty-rank">cf.</tp:taxon-name-part> <tp:taxon-name-part taxon-name-part-type="species">glabrum</tp:taxon-name-part></tp:taxon-name>
            </td><td rowspan="1" colspan="1" style="width: 156px;">
              <ext-link xmlns:xlink="http://www.w3.org/1999/xlink" ext-link-type="uri" xlink:href="http://data.nhm.ac.uk/object/2ed865af-1605-4d78-8fd8-9c7659781854" xlink:type="simple">2ed865af-1605-4d78-8fd8-9c7659781854</ext-link>
            </td><td rowspan="1" colspan="1">NHM_256</td><td rowspan="1" colspan="1">185546331</td><td rowspan="1" colspan="1">
              <ext-link xmlns:xlink="http://www.w3.org/1999/xlink" ext-link-type="uri" xlink:href="http://www.ncbi.nlm.nih.gov/nucleotide/KU519554" xlink:type="simple">KU519554</ext-link>
            </td><td rowspan="1" colspan="1">---</td><td rowspan="1" colspan="1">---</td></tr><tr><td rowspan="1" colspan="1">
              <tp:taxon-name>
                <tp:taxon-name-part taxon-name-part-type="class">Ophiuroidea</tp:taxon-name-part>
              </tp:taxon-name>
            </td><td rowspan="1" colspan="1" style="width: 62px;">
              <tp:taxon-name><tp:taxon-name-part taxon-name-part-type="genus">Ophiomusium</tp:taxon-name-part> <tp:taxon-name-part taxon-name-part-type="uncertainty-rank">cf.</tp:taxon-name-part> <tp:taxon-name-part taxon-name-part-type="species">glabrum</tp:taxon-name-part></tp:taxon-name>
            </td><td rowspan="1" colspan="1" style="width: 156px;">
              <ext-link xmlns:xlink="http://www.w3.org/1999/xlink" ext-link-type="uri" xlink:href="http://data.nhm.ac.uk/object/11948cb9-654f-4519-a654-f134380093ea" xlink:type="simple">11948cb9-654f-4519-a654-f134380093ea</ext-link>
            </td><td rowspan="1" colspan="1">NHM_329 AB01_CS06</td><td rowspan="1" colspan="1">185546341</td><td rowspan="1" colspan="1">
              <ext-link xmlns:xlink="http://www.w3.org/1999/xlink" ext-link-type="uri" xlink:href="http://www.ncbi.nlm.nih.gov/nucleotide/KU519555" xlink:type="simple">KU519555</ext-link>
            </td><td rowspan="1" colspan="1">
              <ext-link xmlns:xlink="http://www.w3.org/1999/xlink" ext-link-type="uri" xlink:href="http://www.ncbi.nlm.nih.gov/nucleotide/KU519519" xlink:type="simple">KU519519</ext-link>
            </td><td rowspan="1" colspan="1">
              <ext-link xmlns:xlink="http://www.w3.org/1999/xlink" ext-link-type="uri" xlink:href="http://www.ncbi.nlm.nih.gov/nucleotide/KU519536" xlink:type="simple">KU519536</ext-link>
            </td></tr><tr><td rowspan="1" colspan="1">
              <tp:taxon-name>
                <tp:taxon-name-part taxon-name-part-type="class">Ophiuroidea</tp:taxon-name-part>
              </tp:taxon-name>
            </td><td rowspan="1" colspan="1" style="width: 62px;">
              <tp:taxon-name><tp:taxon-name-part taxon-name-part-type="genus">Ophiomusium</tp:taxon-name-part> <tp:taxon-name-part taxon-name-part-type="uncertainty-rank">cf.</tp:taxon-name-part> <tp:taxon-name-part taxon-name-part-type="species">glabrum</tp:taxon-name-part></tp:taxon-name>
            </td><td rowspan="1" colspan="1" style="width: 156px;">
              <ext-link xmlns:xlink="http://www.w3.org/1999/xlink" ext-link-type="uri" xlink:href="http://data.nhm.ac.uk/object/292bd655-83d6-440f-9668-82dfa4185b04" xlink:type="simple">292bd655-83d6-440f-9668-82dfa4185b04</ext-link>
            </td><td rowspan="1" colspan="1">NHM_335</td><td rowspan="1" colspan="1">185546342</td><td rowspan="1" colspan="1">
              <ext-link xmlns:xlink="http://www.w3.org/1999/xlink" ext-link-type="uri" xlink:href="http://www.ncbi.nlm.nih.gov/nucleotide/KU519556" xlink:type="simple">KU519556</ext-link>
            </td><td rowspan="1" colspan="1">---</td><td rowspan="1" colspan="1">---</td></tr><tr><td rowspan="1" colspan="1">
              <tp:taxon-name>
                <tp:taxon-name-part taxon-name-part-type="class">Ophiuroidea</tp:taxon-name-part>
              </tp:taxon-name>
            </td><td rowspan="1" colspan="1" style="width: 62px;">
              <tp:taxon-name><tp:taxon-name-part taxon-name-part-type="genus">Ophiomusium</tp:taxon-name-part> <tp:taxon-name-part taxon-name-part-type="uncertainty-rank">cf.</tp:taxon-name-part> <tp:taxon-name-part taxon-name-part-type="species">glabrum</tp:taxon-name-part></tp:taxon-name>
            </td><td rowspan="1" colspan="1" style="width: 156px;">
              <ext-link xmlns:xlink="http://www.w3.org/1999/xlink" ext-link-type="uri" xlink:href="http://data.nhm.ac.uk/object/68072fc9-3e84-4202-8e97-6c9c0c5fc83d" xlink:type="simple">68072fc9-3e84-4202-8e97-6c9c0c5fc83d</ext-link>
            </td><td rowspan="1" colspan="1">NHM_415 AB01_CS12</td><td rowspan="1" colspan="1">185546351</td><td rowspan="1" colspan="1">
              <ext-link xmlns:xlink="http://www.w3.org/1999/xlink" ext-link-type="uri" xlink:href="http://www.ncbi.nlm.nih.gov/nucleotide/KU519557" xlink:type="simple">KU519557</ext-link>
            </td><td rowspan="1" colspan="1">---</td><td rowspan="1" colspan="1">---</td></tr><tr><td rowspan="1" colspan="1">
              <tp:taxon-name>
                <tp:taxon-name-part taxon-name-part-type="class">Ophiuroidea</tp:taxon-name-part>
              </tp:taxon-name>
            </td><td rowspan="1" colspan="1" style="width: 62px;">
              <tp:taxon-name><tp:taxon-name-part taxon-name-part-type="genus">Ophiomusium</tp:taxon-name-part> <tp:taxon-name-part taxon-name-part-type="uncertainty-rank">cf.</tp:taxon-name-part> <tp:taxon-name-part taxon-name-part-type="species">glabrum</tp:taxon-name-part></tp:taxon-name>
            </td><td rowspan="1" colspan="1" style="width: 156px;">
              <ext-link xmlns:xlink="http://www.w3.org/1999/xlink" ext-link-type="uri" xlink:href="http://data.nhm.ac.uk/object/5ad996fe-134a-4625-a404-9d0cdae435d4" xlink:type="simple">5ad996fe-134a-4625-a404-9d0cdae435d4</ext-link>
            </td><td rowspan="1" colspan="1">NHM_452</td><td rowspan="1" colspan="1">185546352</td><td rowspan="1" colspan="1">
              <ext-link xmlns:xlink="http://www.w3.org/1999/xlink" ext-link-type="uri" xlink:href="http://www.ncbi.nlm.nih.gov/nucleotide/KU519558" xlink:type="simple">KU519558</ext-link>
            </td><td rowspan="1" colspan="1">---</td><td rowspan="1" colspan="1">---</td></tr><tr><td rowspan="1" colspan="1">
              <tp:taxon-name>
                <tp:taxon-name-part taxon-name-part-type="class">Ophiuroidea</tp:taxon-name-part>
              </tp:taxon-name>
            </td><td rowspan="1" colspan="1" style="width: 62px;"><tp:taxon-name><tp:taxon-name-part taxon-name-part-type="genus">Ophiotholia</tp:taxon-name-part></tp:taxon-name> sp. (NHM_076)</td><td rowspan="1" colspan="1" style="width: 156px;">
              <ext-link xmlns:xlink="http://www.w3.org/1999/xlink" ext-link-type="uri" xlink:href="http://data.nhm.ac.uk/object/bd6fe2ce-b4ae-470e-8bdc-cf28a94c6208" xlink:type="simple">bd6fe2ce-b4ae-470e-8bdc-cf28a94c6208</ext-link>
            </td><td rowspan="1" colspan="1">NHM_076</td><td rowspan="1" colspan="1">185546306</td><td rowspan="1" colspan="1">
              <ext-link xmlns:xlink="http://www.w3.org/1999/xlink" ext-link-type="uri" xlink:href="http://www.ncbi.nlm.nih.gov/nucleotide/KU519559" xlink:type="simple">KU519559</ext-link>
            </td><td rowspan="1" colspan="1">
              <ext-link xmlns:xlink="http://www.w3.org/1999/xlink" ext-link-type="uri" xlink:href="http://www.ncbi.nlm.nih.gov/nucleotide/KU519520" xlink:type="simple">KU519520</ext-link>
            </td><td rowspan="1" colspan="1">
              <ext-link xmlns:xlink="http://www.w3.org/1999/xlink" ext-link-type="uri" xlink:href="http://www.ncbi.nlm.nih.gov/nucleotide/KU519537" xlink:type="simple">KU519537</ext-link>
            </td></tr><tr><td rowspan="1" colspan="1">
              <tp:taxon-name>
                <tp:taxon-name-part taxon-name-part-type="class">Ophiuroidea</tp:taxon-name-part>
              </tp:taxon-name>
            </td><td rowspan="1" colspan="1" style="width: 62px;"><tp:taxon-name><tp:taxon-name-part taxon-name-part-type="genus">Ophiotholia</tp:taxon-name-part></tp:taxon-name> sp. (NHM_076)</td><td rowspan="1" colspan="1" style="width: 156px;">
              <ext-link xmlns:xlink="http://www.w3.org/1999/xlink" ext-link-type="uri" xlink:href="http://data.nhm.ac.uk/object/97d40306-fe6c-4911-8e68-1f9efc3d838f" xlink:type="simple">97d40306-fe6c-4911-8e68-1f9efc3d838f</ext-link>
            </td><td rowspan="1" colspan="1">NHM_078</td><td rowspan="1" colspan="1">185546305</td><td rowspan="1" colspan="1">
              <ext-link xmlns:xlink="http://www.w3.org/1999/xlink" ext-link-type="uri" xlink:href="http://www.ncbi.nlm.nih.gov/nucleotide/KU519560" xlink:type="simple">KU519560</ext-link>
            </td><td rowspan="1" colspan="1">---</td><td rowspan="1" colspan="1">---</td></tr><tr><td rowspan="1" colspan="1">
              <tp:taxon-name>
                <tp:taxon-name-part taxon-name-part-type="class">Ophiuroidea</tp:taxon-name-part>
              </tp:taxon-name>
            </td><td rowspan="1" colspan="1" style="width: 62px;"><tp:taxon-name><tp:taxon-name-part taxon-name-part-type="genus">Ophiotholia</tp:taxon-name-part></tp:taxon-name> sp. (NHM_076)</td><td rowspan="1" colspan="1" style="width: 156px;">
              <ext-link xmlns:xlink="http://www.w3.org/1999/xlink" ext-link-type="uri" xlink:href="http://data.nhm.ac.uk/object/479218ae-813b-4736-b3f2-7eec63640ffd" xlink:type="simple">479218ae-813b-4736-b3f2-7eec63640ffd</ext-link>
            </td><td rowspan="1" colspan="1">NHM_104</td><td rowspan="1" colspan="1">185546317</td><td rowspan="1" colspan="1">
              <ext-link xmlns:xlink="http://www.w3.org/1999/xlink" ext-link-type="uri" xlink:href="http://www.ncbi.nlm.nih.gov/nucleotide/KU519561" xlink:type="simple">KU519561</ext-link>
            </td><td rowspan="1" colspan="1">---</td><td rowspan="1" colspan="1">---</td></tr><tr><td rowspan="1" colspan="1">
              <tp:taxon-name>
                <tp:taxon-name-part taxon-name-part-type="class">Ophiuroidea</tp:taxon-name-part>
              </tp:taxon-name>
            </td><td rowspan="1" colspan="1" style="width: 62px;"><tp:taxon-name><tp:taxon-name-part taxon-name-part-type="genus">Ophiotholia</tp:taxon-name-part></tp:taxon-name> sp. (NHM_076)</td><td rowspan="1" colspan="1" style="width: 156px;">
              <ext-link xmlns:xlink="http://www.w3.org/1999/xlink" ext-link-type="uri" xlink:href="http://data.nhm.ac.uk/object/90e22ace-ef5d-4cb5-a4a5-29fcd55ed660" xlink:type="simple">90e22ace-ef5d-4cb5-a4a5-29fcd55ed660</ext-link>
            </td><td rowspan="1" colspan="1">NHM_119</td><td rowspan="1" colspan="1">185546318</td><td rowspan="1" colspan="1">
              <ext-link xmlns:xlink="http://www.w3.org/1999/xlink" ext-link-type="uri" xlink:href="http://www.ncbi.nlm.nih.gov/nucleotide/KU519562" xlink:type="simple">KU519562</ext-link>
            </td><td rowspan="1" colspan="1">---</td><td rowspan="1" colspan="1">---</td></tr><tr><td rowspan="1" colspan="1">
              <tp:taxon-name>
                <tp:taxon-name-part taxon-name-part-type="class">Ophiuroidea</tp:taxon-name-part>
              </tp:taxon-name>
            </td><td rowspan="1" colspan="1" style="width: 62px;"><tp:taxon-name><tp:taxon-name-part taxon-name-part-type="class">Ophiuroidea</tp:taxon-name-part></tp:taxon-name> incertae sedis sp. (NHM_041)</td><td rowspan="1" colspan="1" style="width: 156px;">
              <ext-link xmlns:xlink="http://www.w3.org/1999/xlink" ext-link-type="uri" xlink:href="http://data.nhm.ac.uk/object/608349ff-5adf-4e1e-8cd7-7e0e41aee222" xlink:type="simple">608349ff-5adf-4e1e-8cd7-7e0e41aee222</ext-link>
            </td><td rowspan="1" colspan="1">NHM_041</td><td rowspan="1" colspan="1">185546312</td><td rowspan="1" colspan="1">
              <ext-link xmlns:xlink="http://www.w3.org/1999/xlink" ext-link-type="uri" xlink:href="http://www.ncbi.nlm.nih.gov/nucleotide/KU519563" xlink:type="simple">KU519563</ext-link>
            </td><td rowspan="1" colspan="1">
              <ext-link xmlns:xlink="http://www.w3.org/1999/xlink" ext-link-type="uri" xlink:href="http://www.ncbi.nlm.nih.gov/nucleotide/KU519521" xlink:type="simple">KU519521</ext-link>
            </td><td rowspan="1" colspan="1">
              <ext-link xmlns:xlink="http://www.w3.org/1999/xlink" ext-link-type="uri" xlink:href="http://www.ncbi.nlm.nih.gov/nucleotide/KU519538" xlink:type="simple">KU519538</ext-link>
            </td></tr><tr><td rowspan="1" colspan="1">
              <tp:taxon-name>
                <tp:taxon-name-part taxon-name-part-type="class">Ophiuroidea</tp:taxon-name-part>
              </tp:taxon-name>
            </td><td rowspan="1" colspan="1" style="width: 62px;"><tp:taxon-name><tp:taxon-name-part taxon-name-part-type="class">Ophiuroidea</tp:taxon-name-part></tp:taxon-name> incertae sedis sp. (NHM_072)</td><td rowspan="1" colspan="1" style="width: 156px;">
              <ext-link xmlns:xlink="http://www.w3.org/1999/xlink" ext-link-type="uri" xlink:href="http://data.nhm.ac.uk/object/241d094a-568f-4194-997c-fd08f67dcdac" xlink:type="simple">241d094a-568f-4194-997c-fd08f67dcdac</ext-link>
            </td><td rowspan="1" colspan="1">NHM_072</td><td rowspan="1" colspan="1">185546307</td><td rowspan="1" colspan="1">
              <ext-link xmlns:xlink="http://www.w3.org/1999/xlink" ext-link-type="uri" xlink:href="http://www.ncbi.nlm.nih.gov/nucleotide/KU519564" xlink:type="simple">KU519564</ext-link>
            </td><td rowspan="1" colspan="1">
              <ext-link xmlns:xlink="http://www.w3.org/1999/xlink" ext-link-type="uri" xlink:href="http://www.ncbi.nlm.nih.gov/nucleotide/KU519522" xlink:type="simple">KU519522</ext-link>
            </td><td rowspan="1" colspan="1">
              <ext-link xmlns:xlink="http://www.w3.org/1999/xlink" ext-link-type="uri" xlink:href="http://www.ncbi.nlm.nih.gov/nucleotide/KU519539" xlink:type="simple">KU519539</ext-link>
            </td></tr><tr><td rowspan="1" colspan="1">
              <tp:taxon-name>
                <tp:taxon-name-part taxon-name-part-type="class">Ophiuroidea</tp:taxon-name-part>
              </tp:taxon-name>
            </td><td rowspan="1" colspan="1" style="width: 62px;"><tp:taxon-name><tp:taxon-name-part taxon-name-part-type="class">Ophiuroidea</tp:taxon-name-part></tp:taxon-name> incertae sedis sp. (NHM_303)</td><td rowspan="1" colspan="1" style="width: 156px;">
              <ext-link xmlns:xlink="http://www.w3.org/1999/xlink" ext-link-type="uri" xlink:href="http://data.nhm.ac.uk/object/e9f38ce3-5ed5-49f3-8713-c26de2eefd2b" xlink:type="simple">e9f38ce3-5ed5-49f3-8713-c26de2eefd2b</ext-link>
            </td><td rowspan="1" colspan="1">NHM_303</td><td rowspan="1" colspan="1">185546340</td><td rowspan="1" colspan="1">
              <ext-link xmlns:xlink="http://www.w3.org/1999/xlink" ext-link-type="uri" xlink:href="http://www.ncbi.nlm.nih.gov/nucleotide/KU519565" xlink:type="simple">KU519565</ext-link>
            </td><td rowspan="1" colspan="1">
              <ext-link xmlns:xlink="http://www.w3.org/1999/xlink" ext-link-type="uri" xlink:href="http://www.ncbi.nlm.nih.gov/nucleotide/KU519523" xlink:type="simple">KU519523</ext-link>
            </td><td rowspan="1" colspan="1">
              <ext-link xmlns:xlink="http://www.w3.org/1999/xlink" ext-link-type="uri" xlink:href="http://www.ncbi.nlm.nih.gov/nucleotide/KU519540" xlink:type="simple">KU519540</ext-link>
            </td></tr><tr><td rowspan="1" colspan="1">
              <tp:taxon-name>
                <tp:taxon-name-part taxon-name-part-type="class">Ophiuroidea</tp:taxon-name-part>
              </tp:taxon-name>
            </td><td rowspan="1" colspan="1" style="width: 62px;"><tp:taxon-name><tp:taxon-name-part taxon-name-part-type="class">Ophiuroidea</tp:taxon-name-part></tp:taxon-name> incertae sedis sp. (NHM_303)</td><td rowspan="1" colspan="1" style="width: 156px;">
              <ext-link xmlns:xlink="http://www.w3.org/1999/xlink" ext-link-type="uri" xlink:href="http://data.nhm.ac.uk/object/93b0a70d-c74e-4735-b70e-0c6e4c6a36ff" xlink:type="simple">93b0a70d-c74e-4735-b70e-0c6e4c6a36ff</ext-link>
            </td><td rowspan="1" colspan="1">NHM_371</td><td rowspan="1" colspan="1">185546344</td><td rowspan="1" colspan="1">
              <ext-link xmlns:xlink="http://www.w3.org/1999/xlink" ext-link-type="uri" xlink:href="http://www.ncbi.nlm.nih.gov/nucleotide/KU519566" xlink:type="simple">KU519566</ext-link>
            </td><td rowspan="1" colspan="1">---</td><td rowspan="1" colspan="1">---</td></tr><tr><td rowspan="1" colspan="1">
              <tp:taxon-name>
                <tp:taxon-name-part taxon-name-part-type="class">Ophiuroidea</tp:taxon-name-part>
              </tp:taxon-name>
            </td><td rowspan="1" colspan="1" style="width: 62px;">
              <italic><tp:taxon-name><tp:taxon-name-part taxon-name-part-type="genus">Perlophiura</tp:taxon-name-part> <tp:taxon-name-part taxon-name-part-type="species">profundissima</tp:taxon-name-part></tp:taxon-name></italic>
            </td><td rowspan="1" colspan="1" style="width: 156px;">
              <ext-link xmlns:xlink="http://www.w3.org/1999/xlink" ext-link-type="uri" xlink:href="http://data.nhm.ac.uk/object/f263bc90-6307-462c-9e02-7b87d20e2840" xlink:type="simple">f263bc90-6307-462c-9e02-7b87d20e2840</ext-link>
            </td><td rowspan="1" colspan="1">NHM_257</td><td rowspan="1" colspan="1">185546330</td><td rowspan="1" colspan="1">
              <ext-link xmlns:xlink="http://www.w3.org/1999/xlink" ext-link-type="uri" xlink:href="http://www.ncbi.nlm.nih.gov/nucleotide/KU519567" xlink:type="simple">KU519567</ext-link>
            </td><td rowspan="1" colspan="1">
              <ext-link xmlns:xlink="http://www.w3.org/1999/xlink" ext-link-type="uri" xlink:href="http://www.ncbi.nlm.nih.gov/nucleotide/KU519524" xlink:type="simple">KU519524</ext-link>
            </td><td rowspan="1" colspan="1">
              <ext-link xmlns:xlink="http://www.w3.org/1999/xlink" ext-link-type="uri" xlink:href="http://www.ncbi.nlm.nih.gov/nucleotide/KU519541" xlink:type="simple">KU519541</ext-link>
            </td></tr></tbody></table></table-wrap><supplementary-material xmlns:xlink="http://www.w3.org/1999/xlink" id="S2010448" orientation="portrait" position="float" xlink:type="simple"><label>Supplementary material 1</label><caption><p>Taxa table</p></caption><p>Data type: Genbank accession numbers</p><p>Brief description: List of taxa downloaded from GenBank that are included in the phylogenetic analyses, with their Genbank accession numbers. Accession numbers for taxa sequenced in this study are found in Table 2.</p><p>File: oo_73309.xlsx</p><media xlink:href="biodiversity_data_journal-4-e7251-s001.xlsx" mimetype="Microsoft Excel Document" mime-subtype="xlsx" position="float" orientation="portrait" xlink:type="simple"/><attrib specific-use="authors">Glover et al.</attrib></supplementary-material></tp:treatment-sec></tp:taxon-treatment>
